# Supplementary material for: CXCL9, IL2RB, and SPP1, potential diagnostic biomarkers in the co-morbidity pattern of atherosclerosis and non-alcoholic steatohepatitis
Source: Sci Rep. 2024 Jul 16;14:16364. doi: 10.1038/s41598-024-66287-4 (PMC11252365; doi:10.1038/s41598-024-66287-4)
Supplement: Supplementary file 2 — Supplementary Information 2. [file 41598_2024_66287_MOESM2_ESM.xlsx]

## Sheet: Sheet1
AS-DEGs	MMP9	AS-WGCNA	LOC100130938	NASH-DEGs	AKR1B10	NASH-WGCNA	CDT1	180 intersection gene	MMP9	up-regulated gene	ACP5	down-regulate genes	SNORA23	113 common crosstalk genes	SPP1	Four Topological Algorithms	node_name	MCC	DMNC	Degree	Betweenness	Candidate Hub Genes	OAS2	No.	node_name	MCC	DMNC	Degree	Betweenness
	ACP5		MIAT		CYP7A1		HNRNPAB		SPP1		SPP1		SRF		CD2		OAS3	362880	1.71838	18	0		IFIH1	1	OAS2	443526	1.48168	26	46.3642
	CCL18		XLOC_006756		LOC730417		DIAPH2		CCL3		CD2		TACSTD2		CEBPA		EPSTI1	362880	1.71838	18	0		RSAD2	2	IFIH1	443522	1.63912	28	245.551
	SPP1		XLOC_l2_015098		FMO1		CD69		CHI3L1		CEBPA		SFN		DHRS9		RTP4	362880	1.71838	18	0		IFIT3	3	RSAD2	443521	1.63912	26	141.551
	IGLL5		XLOC_008079		C10orf140		SERTAD2		CCL3L3		ITGB7		RIMKLB		CCL5		ZNF683	120	1.29653	10	0		IFIT2	4	IFIT1	443520	1.63912	24	35.5512
	IBSP		TUG1		EEF1A2		SPP1		HMOX1		DHRS9		BARD1		SLC15A3		FASLG	240	1.33138	12	1.07143		IFIT1	5	IFIT2	443520	1.63912	24	35.5512
	CCL3		Q6LRY1		PEG10		PCBD2		CD2		TREM2		MFGE8		CARD9		IFIT3	443520	1.63912	24	35.5512		OAS1	6	IFIT3	443520	1.63912	24	35.5512
	MMP7		FLJ35024		RTP3		USP21		CEBPA		COL1A1		DIO3OS		NLRC3		IFIT2	443520	1.63912	24	35.5512		CCL5	7	OAS1	403206	1.49277	24	42.713
	MMP12		LOC100505495		GINS2		DERL3		CCR1		CCL5		LDLR		ABCC5		IFIT1	443520	1.63912	24	35.5512		CXCL9	8	CCL5	92462	0.8329	46	1325.69
	CHI3L1		XLOC_001148		KRT222		HIST1H2BD		CD83		CD163L1		ABLIM1		MREG		NKG7	10920	1.43659	20	15.1038		GBP5	9	CXCL9	81505	1.12166	32	253.558
	APOC1		XLOC_002249		NAT8B		GADD45G		DHRS9		TNFAIP8L2		FOXC2		MFNG		OAS1	403206	1.49277	24	42.713		GZMA	10	GBP5	40368	1.2217	22	46.5511
	CCL4		WDFY4		DBP		ABCD4		IL1B		CX3CR1		PAPPA		GBP5		OAS2	443526	1.48168	26	46.3642		CD2	11	GZMA	11928	1.27731	26	33.3408
	CCL3L3		C17orf51		LGALS4		HDAC8		FGR		HBB		HSPA1B		GZMA		GZMK	11640	1.39138	22	20.6657		GZMK	12	CD2	11818	1.00149	30	194.249
	SLAMF8		LOC100506860		RNF43		KDELC2		CCL5		TLR7		ETS2		CD3D		RSAD2	443521	1.63912	26	141.551		CXCR6	13	GZMK	11640	1.39138	22	20.6657
	IL4I1		LOC100505687		CDH15		EXOC6		CSF3R		SIGLEC1		UST		ZNF683		PTPRCAP	2	0.61557	4	0		NKG7	14	CXCR6	11161	1.39138	24	309.497
	ADAM8		IPW		C18orf56		TGOLN2		SLC15A3		SLC15A3		SNORD27		TMEM180		BCL11B	2	0.61557	4	0		CD3D	15	NKG7	10920	1.43659	20	15.1038
	APOE		LOC92249		SLC25A34		MAP3K11		CARD9		ITGAL		GATA6		RPS6KA1		IL2RB	5881	1.43199	20	53.1206		IL2RB	16	CD3D	10810	1.05372	24	164.226
	HBA2		LOC100506714		CEBPA		RORC		LILRB3		TBC1D2		SNORD6		C1orf93		GBP5	40368	1.2217	22	46.5511		GZMH	17	IL2RB	5881	1.43199	20	53.1206
	MMP1		XLOC_006702		APOL3		SLC38A2		NLRC3		PDE6G		SPRY2		GPR34		GZMA	11928	1.27731	26	33.3408		CD3G	18	GZMH	5186	1.15725	20	108.649
	ITGAX		Q8LKN9		SLC12A1		GALNT11		BCL2A1		CARD9		SNORA3		GZMK		GZMH	5186	1.15725	20	108.649		SPP1	19	CD3G	728	1.04966	16	74.8508
	PLA2G7		LOC646808		LOC55908		BASP1		ABCC5		STMN2		MTHFD2		NKG7		CD3G	728	1.04966	16	74.8508		IGF1	20	IGF1	12	0.47549	16	568.033
	CD52		CDKN2B-AS		GRIA3		EHD1		MREG		SASH3		LUZP2		MAF		CXCR6	11161	1.39138	24	309.497		APOBEC3G	21	SPP1	12	0.57059	12	393.133
	HMOX1		P39194		CRYAA		RND1		MFNG		LPL		SNORA8		IL2RB		IFIH1	443522	1.63912	28	245.551		BMP2	22	BMP2	8	0.56839	12	220.019
	IFI30		LOC653712		TRIM14		UBIAD1		GBP5		NLRC3		C9orf150		CD3G		APOBEC3G	8	0.75786	8	5.15925		SKAP1	23	APOBEC3G	8	0.75786	8	5.15925
	AMICA1		LOC441204		WNT5A		RASL11A		GZMA		VAV3		ROM1		TMEM86A		CD3D	10810	1.05372	24	164.226		MCAM	24	SKAP1	7	0.92693	8	106
	SLAMF7		MAGI2-AS3		C14orf80		ZNF187		CD3D		ABCC5		CDC37L1		GM2A		CD2	11818	1.00149	30	194.249		TGFB3	25	CEBPA	5	0.61557	10	378.395
	ITGB2		XLOC_002286		TYMS		ABCC5		SDS		ASCL2		P2RX1		SLC22A18AS		CXCL9	81505	1.12166	32	253.558		CEBPA	26	MCAM	5	0.61795	8	307
	LOC100653210		XLOC_005127		LOC730101		C6orf129		C13orf15		PTPRJ		BMP2		OAS1		SKAP1	7	0.92693	8	106		SDC4	27	TGFB3	5	0.61795	8	19.6191
	ADAP2		Q6F132		C2orf54		MPHOSPH10		CXCL1		MREG		ANXA3		SKAP1		SPP1	12	0.57059	12	393.133			28	SDC4	4	0.61557	8	171.762
	PLCB2		LINC00472		TMEM169		LMBRD1		ZNF683		MFNG		RNU11		REEP4		CCL5	92462	0.8329	46	1325.69
	C16orf54		Q8SQ10		C11orf52		IL4R		TMEM180		GBP5		HSPA12A		IFIT1		MCAM	5	0.61795	8	307
	NFAM1		LOC388210		GPAM		CCM2		SGK1		CCR2		TRPC1		GZMH		TGFB3	5	0.61795	8	19.6191
	CD36		Q4B8L8		FADS2		FN3KRP		OSM		GZMA		FOSL2		OAS2		BMP2	8	0.56839	12	220.019
	CECR1		LOC642776		ANKS4B		IPO7		RPS6KA1		CD3D		GFPT2		PTPRCAP		IGF1	12	0.47549	16	568.033
	FCGR3A		XLOC_l2_010723		CKAP2		SPATA7		C1orf93		ZNF683		RBM24		OAS3		SDC4	4	0.61557	8	171.762
	TBC1D10C		PVT1		RTP4		MTHFD2L		TLR2		DAPP1		HABP4		RNF135		CEBPA	5	0.61557	10	378.395
	AQP9		LOC440900		C1orf203		TMEM98		GPR34		TMEM180		EXT1		IFIH1		MAF	4	0	8	328.833
	CD2		LOC100506047		PCDH24		FAM139A		GZMK		RPS6KA1		MYO18B		GIMAP2		RORC	2	0	4	220.438
	MPEG1		ATP2C1		PRSS3		C2CD2		SIRPA		C1orf93		BAG3		CXCL9		CRYAB	2	0	4	106
	CEBPA		P60896		SLC22A7		DTNA		NKG7		GPNMB		MAPK4		RTP4		RHOB	2	0	4	208
	FBP1		PCBP1-AS1		C6orf142		RGNEF		MAF		GPR34		ARID5B		IFIT2		LPAR1	2	0	4	106
	LAPTM5		LOC100507006		NAGS		GLIPR2		IL2RB		GZMK		ZNF295		JAKMIP2		TGFBR3	3	0	6	13.2
	CCR5		XLOC_009544		C8orf47		SH3KBP1		CD3G		CASP1		ID4		LPAR5		SOCS2	2	0	4	7
	APOBR		LOC388796		CXCL9		FAM89A		TMEM86A		NKG7		AASS		BCL11B		MREG	2	0	4	2
	MYO1F		MPRIP		SLC29A1		C14orf2		GM2A		MAF		LARP1B		IFIT3		RPS6KA1	1	0	2	0
	MARCO		LOC100508196		MOGAT2		GLT8D1		SLC22A18AS		IL2RB		SNORA54		FASLG		ACKR3	1	0	2	0
	TRAF3IP3		XLOC_005849		TBX10		HTR7		OAS1		CD3G		FAM129A		APOBEC3G		CARD9	1	0	2	0
	RAB42		Q29HP5		FAM13A		ERF		MMP19		TMEM86A		NAMPT		RSAD2		RNF135	1	0	2	0
	CSF1R		XLOC_014177		C2orf82		PAAF1		SKAP1		GIMAP1		RNF152		EPSTI1		GM2A	1	0	2	0
	ITGB7		LOC100652843		ASPM		ZNF428		REEP4		ADCY7		JUNB		SLC46A1		EXT1	1	0	2	0
	EGR2		LINC00340		ORAI3		CDC42EP2		IFIT1		GM2A		NNMT		LRRC8D		FSTL3	1	0	2	0
	TYROBP		XLOC_001851		IFIT2		CLK1		GZMH		SLC22A18AS		IRS2		C20orf72		ETS2	1	0	2	0
	CD68		LINC00467		ME1		HOXA3		C5AR1		OAS1		SNORA57		HHEX		NR1D1	1	0	2	0
	CCR1		HP07349		CD3G		CDC5L		VNN2		COL10A1		TGFBR3		MPZL3		RASGRP1	1	0	2	0
	LGALS2		LOC100130890		FADS1		EZH2		GRAMD4		AIM1		SDC4		PTTG1		FOSL2	1	0	2	0
	IGJ		CRNDE		SPHK2		ORAI2		OAS2		SKAP1		WFDC3		TRIM14		FAM107A	1	0	2	0
	HBD		XLOC_012335		NINL		NUP160		PTPRCAP		REEP4		KRT16		ATP6V0D1		LPAR5	1	0	2	0
	LAIR1		LOC100505854		FRAT1		CABLES1		ADRB2		IFIT1		HSPB6		RASGRP1		ROM1	1	0	2	0
	FABP5		Q9EPR2		ANXA9		COL4A1		NOD2		GZMH		C10orf10		CXCR6		DHRS9	1	0	2	0
	SAP25		XLOC_002569		PMS2		SH3D19		OAS3		LCK		SNORD38A		CA12		RNF152	1	0	2	0
	C2		TTC28		FLJ41603		CLEC10A		NRIP3		OAS2		TSPAN2		PNPLA3		CDH19	1	0	2	0
	CD83		ZNF300P1		SLC22A11		ZWINT		ALOX5AP		PTPRCAP		TGFB3		SLC6A12		PTTG1	1	0	2	0
	C15orf48		XLOC_013812		SPATA18		EDG1		RNF135		MFSD7		SNORA42		PAQR4		NDC80	1	0	2	0
	RASAL3		LOC100505702		SLC25A42		C14orf80		IFIH1		OAS3		OSR1		RORC		SLC6A12	1	0	2	0
	SYK		XLOC_001742		DGCR5		CORO1B		CLEC7A		CXCL10		FAM107A		C12orf76		ABCC5	1	0	2	0
	ARHGAP25		Q9RWL9		ABCC6P1		LAMC2		GIMAP2		RNF135		SNORA34		NDC80		NNMT	1	0	2	0
	ALOX5		PAR5		BRCA1		STS-1		CXCL9		NXF3		GADD45G		RCBTB2		AKAP12	1	0	2	0
	CTSB		XLOC_003202		PNPLA3		NAMPT		C19orf59		TK1		ITGA8		DIO3OS
	SLCO2B1		LOC100506965		C9orf125		CACNB2		RASGEF1B		IFIH1		SNORA15		LDLR
	PTAFR		LOC100506821		SPTLC3		USP2		RTP4		TACC3		SCARNA5		ABLIM1
	FOLR2		Q442D3		CCDC121		ZER1		CLEC5A		ASPM		MT1A		ETS2
	HS3ST2		LOC100506948		FBXO2		ATOH8		IFIT2		GIMAP2		IGF1		ROM1
	DHRS9		LOC100287225		FREM2		LRIG2		JAKMIP2		CXCL9		NLGN1		BMP2
	TREM2		LOC100128993		PCBP4		EGFLAM		IGFBP1		RTP4		NR1D1		FOSL2
	CD53		LOC100506119		TCAP		BCL2L1		LPAR5		IDH1		MSX1		EXT1
	SPI1		XLOC_003204		FABP4		ZDHHC20		BCL11B		C1orf186		C21orf63		MAPK4
	MXRA5		LOC283174		C6orf129		SIRT6		IFIT3		IFIT2		PDLIM3		ARID5B
	DOK3		SEC14L1		HIST1H2BF		ZMAT3		FASLG		JAKMIP2		RPA4		AASS
	LTB		FLJ46906		FLJ42280		HAPLN3		IL1RN		MYO7A		MAFF		RNF152
	DENND2D		LOC283050		IFIT3		ATP1B3		CCL7		CARD16		SLC19A2		NNMT
	LIPA		OXR1		TBX3		ZNF24		APOBEC3G		PPARGC1B		GPR179		TGFBR3
	CYTH4		FLJ32255		SLC7A6OS		TESK2		RSAD2		NUSAP1		SNORA28		SDC4
	STRA6		XLOC_013282		RAB26		ACSL3		SELL		LPAR5		RBPMS		C10orf10
	FAM78A		KHDC1		UGT1A6		MPHOSPH9		EPSTI1		BCL11B		MSRB3		TGFB3
	RAC2		XLOC_l2_014579		TRHDE		CLEC7A		SLC46A1		GPR68		SNORA2B		FAM107A
	COL1A1		XLOC_004620		PAQR4		CHD1		MYBPH		IFIT3		TMOD1		MT1A
	ARHGAP27		LOC643733		CHRNB1		HERC6		LRRC8D		CDT1		ADM		IGF1
	HLA-DRB1		ZNF876P		LRIG3		ZNF197		C20orf72		FASLG		PTX3		NR1D1
	HMHA1		LOC100131089		IP6K3		TRIM32		IL2RA		IFI27		LPAR1		C21orf63
	IL10RA		XLOC_008144		LRRC31		CASK		CYP27B1		APOBEC3G		MT1B		PDLIM3
	LGALS9C		Q93YZ4		CNTNAP2		C1orf58		ICAM4		CLN6		FOXC1		RBPMS
	NPL		LOC100506661		PTTG1		RANBP2		HHEX		RSAD2		GALNTL2		TMOD1
	ITGAM		XLOC_001412		MND1		TMED2		SH3TC1		EPSTI1		MCAM		LPAR1
	IL1B		Q5SRJ3		FAM168A		TOM1L2		MPZL3		GIMAP7		TGM2		MT1B
	MS4A4A		LOC100132356		CA12		ZCCHC11		PTTG1		SLC46A1		SOCS2		GALNTL2
	FGR		Q39472		FAM124B		PTBP1		TRIM14		GLB1		FILIP1L		MCAM
	NCF1		Q07610		ISM1		STK24		IL8		DBP		MYH11		SOCS2
	CCL5		Q2ULW7		TBX15		CASZ1		IL10		CENPBD1		GADD45B		S1PR3
	TNF		C14orf132		LRRC19		C19orf25		ATP6V0D1		TYMS		S1PR3		CXCR7
	IRF8		MIR100HG		RALGPS1		PURG		RASGRP1		LRRC8D		CXCR7		OSMR
	UCP2		XLOC_006555		UBD		MDM1		CXCR6		SLC7A8		OSMR		AVPR1A
	APBB1IP		XLOC_002892		ELFN1		FAM136A		CA12		C20orf72		CAB39L		RHOB
	DPP4		XLOC_002310		RET		TNFSF14		PNPLA3		HHEX		NOV		AKAP12
	CD84		XLOC_005464		MB		CAPNS1		SLC6A12		MPZL3		LMOD1		ACTG2
	ARHGAP9		LOC100216001		ANKRD29		KLK3		FPR1		CD247		AVPR1A		RASD1
	HLA-DQA1		XLOC_l2_008991		TMEM92		TNFAIP1		PAQR4		HMMR		EFHD1		ADAMTS1
	VAMP8		XLOC_009868		KBTBD3		DMRTA1		IL18RAP		BTN3A1		MYL9		CDH19
	HLA-DMB		RP9P		MIR564		KIAA0427		QPCT		DHX58		CSDC2		CRYAB
	CHIT1		ZNF124		AFP		SC65		RORC		PTTG1		PRUNE2		FSTL3
	HLA-DQA2		Q9H8W2		EPHA1		DGKD		C12orf76		BTN3A2		MAP2		CRISPLD2
	VAV1		XLOC_011184		JMJD5		SARS2		GNA15		TRIM14		GPRC5A		PCDH20
	FGD3		PTPN14		EDAR		ABHD5		NDC80		PLA2G4C		RHOB		LONRF2
	GALNT6		Q8WY88		PAQR7		SNAI2		PTGER2		ATP6V0D1		AKAP12		MT1M
	LAT2		MALAT1		COL5A3		ZNF780A		RCBTB2		RASGRP1		ACTG2
	CXCR3		XLOC_006725		GIMAP2		March 3		DIO3OS		CKLF		SNORA11
	MZB1		XLOC_009628		GRAP		ATP2A2		LDLR		CXCR6		RASD1
	CAPG		XLOC_014102		SPC25		NUCB2		ABLIM1		CA12		ADAMTS1
	TM4SF19		LOC100131564		BTN3A1		GTF2E1		KANK2		UBE2T		IGFBP6
	CTSD		LOC375295		TMEM45B		ELL2		ETS2		STAG3		RASL12
	CA2		EEF1DP3		MARVELD3		CDK5RAP2		ROM1		PNPLA3		SMTN
	CD163L1		XLOC_011950		JAKMIP2		RGS1		BMP2		MLF1IP		CDH19
	TNFAIP8L2		XLOC_009313		NOL3		PLAU		FAM149A		CYHR1		CRYAB
	LILRB1		LOC100505875		HIST1H2AC		SLCO1A2		FOSL2		DPP7		FSTL3
	STAB1		XLOC_014103		CENPQ		GOT1		ISM1		ATP8B4		MYOM1
	CX3CR1		LOC440132		ABCC5		USP9X		SLC25A23		C17orf87		CRISPLD2
	LSP1		LOC729296		LOC148413		PRPF38A		EXT1		TMEM79		CNN1
	SEZ6L2		XLOC_l2_012374		ARID3C		FBXO48		AR		C14orf159		NFIL3
	CSF3R		XLOC_008925		C19orf25		ALDH4A1		MAPK4		SLC6A12		PCDH20
	C1QA		XLOC_004609		DEFA1		C8orf4		ARID5B		SLC39A11		LRRN4CL
	ARHGAP30		LOC100507316		SYT7		STON1-GTF2A1L		AASS		MCM5		ADAMTS4
	LY86		LOC100130238		ZMAT3		ARSA		TMEM136		POLD1		FLNC
	PTCRA		KCNA6		C12orf27		FGA		LARP6		PAQR4		RAMP1
	HLA-DPB1		XLOC_004677		RMND1		DUSP5		SNTA1		CBLN3		LONRF2
	HBB		FAM105A		RBP5		WDR4		PPP1R3C		LYL1		IL17D
	TLR7		XLOC_014394		ANKRD56		MIA2		RNF152		COMMD9		MT1M
	IRF5		Q25LE9		ACE2		FLYWCH1		NNMT		CASC5		SCRG1
	HLA-DRB4		METTL15		SIRT4		SLC1A4		GNAI1		HHAT		CSF3
	MAFB		BMPR1A		C19orf44		REPS2		TGFBR3		ISG15		FBLN1
	FYB		SMAD4		FBXO27		ABLIM3		SDC4		PSMB9		CHRDL1
	DPEP2		XLOC_009765		JUB		PPIL6		C10orf10		RORC		SAA1
	MS4A7		Q6TXI9		EPB49		C19orf23		EPB49		C12orf76		APOD
	C1QC		LOC100505738		LRRC20		C8orf46		MEIS1		ZBTB3
	KIAA1199		LOC100287628		FRMD7		SAE1		TGFB3		NDC80
	HCAR3		ARPC2		BCAR3		CCL20		ARHGEF9		AMDHD2
	TMC8		Q49AT5		TMEM20		PLAG1		FRK		RCBTB2
	XLOC_l2_006821		TET1		FANCL		SMAGP		WASF3		FAM195A
	PKD2L1		FONG		TLR7		MT1M		CAP2		AURKA
	OSBPL3		PCNA		C14orf143		SRPK2		FAM107A		MTRF1
	HLA-DMA		LOC100506411		NCAPG2		GALT		MPP7		D2HGDH
	RASL10A		RNF180		DCDC2		SEC23B		MT1A		C22orf29
	KLHL6		MBD5		PDE11A		MLEC		IGF1
	C1QB		LOC100288428		PROL1		RPS6KA5		NR1D1
	SIGLEC1		COX5A		CHST9		CCDC34		C21orf63
	CCDC88B		FLJ90757		MAL2		MVD		PDLIM3
	HCST		A2LD1		HTR2B		ZFHX4		RBPMS
	CD14		XLOC_002749		MGC13057		CBFA2T3		TMOD1
	ARHGAP4		Q16594		THAP2		EXOD1		LPAR1
	SLC15A3		MDM2		TMEM98		GFM1		MT1B
	SGK223		MLX		ORC6L		MGLL		GALNTL2
	LILRB2		XLOC_010879		ABCG8		C15orf17		MCAM
	TRPM2		LINC00310		DKFZP564J102		BPHL		SOCS2
	STAC3		ZEB1-AS1		STMN2		RPAP2		NPR3
	ITGAL		MGC16121		KIAA1161		SYT17		SCHIP1
	ANPEP		FLJ32224		KIF22		EIF5		GADD45A
	TNFRSF25		LPP		RFXDC2		PPM1M		S1PR3
	TBC1D2		LOC100652903		AMOT		PLEKHG2		CXCR7
	LOC100506585		ARHGAP32		C1orf51		JMJD5		OSMR
	CCRL2		XLOC_000670		PDP2		SUNC1		AVPR1A
	TM7SF4		FTL		GLT8D1		SIRT4		RHOB
	CD37		C17orf69		MTMR4		RSAD2		AKAP12
	NCF2		PRR4		ACSM1		SALL1		ACTG2
	EMR2		TOMM40		ABHD8		MSRB2		RASD1
	LCP2		AMDHD2		MGC12965		TERF2IP		ADAMTS1
	IL7R		FAN1		PITPNM2		NR4A3		CDH19
	HLA-DRA		RPS20		NOL4		KIAA1026		CRYAB
	HLA-DPA1		SHBG		SHD		OAS1		FSTL3
	IGSF6		BRI3		PIGR		L3MBTL		CRISPLD2
	PDE6G		TRPT1		USP18		WDR54		PCDH20
	PYCARD		ZSCAN12		KDELR3		BAZ1A		LONRF2
	SNX10		DISC1		ANKRD5		AKIRIN1		MT1M
	MNDA		C16orf52		C15orf52		HYDIN
	FCGR1B		TMEM41B		DBI		DAG1
	VMO1		APOBEC3H		UNC119		FAM53A
	FUCA1		MDFIC		FAM47E		GTF3A
	LOC100505592		HPSE		TMEM63A		APH1A
	TNFRSF21		SLC1A3		GPNMB		C13orf15
	EVI2B		FAM104B		CASC5		SLC44A3
	TMEM176B		VEPH1		SLC16A13		UBXN6
	ANKRD58		KCTD7		UBE2T		CLGN
	RNASE1		OSMR		KANK4		SLC46A3
	CARD9		FAM122C		MAMDC4		SAAL1
	STMN2		ZFAND1		LOC201229		NUF2
	LILRB3		ZFYVE28		ZNF219		HIST1H2BJ
	GPR65		LRRC34		C9orf91		NRXN3
	NLRC4		ZBED6		ANXA13		PIGF
	KCNQ1		CD33		TNFSF10		C10orf26
	SASH3		HDHD1		REEP4		ARHGAP25
	GMIP		CARD8		C16orf75		SLC1A1
	S1PR4		CLDN7		C6orf162		SLC2A1
	LILRA4		KCNJ18		AMACR		PPP1R10
	MS4A14		C19orf81		PMS2L5		HLA-DOA
	LPL		LOC100287482		NAT1		KLF10
	LST1		DCLK1		C1orf182		ANKRD16
	HLA-DPB2		LOC100289187		COQ10A		SAMD3
	FCER1G		CAMTA1		PDZK1		RARA
	ANXA8L2		C16orf93		F8		CTXN3
	RNASET2		ANKHD1		CCDC150		RP2
	HAVCR2		DKKL1		DHRS9		TNFRSF8
	SLC2A5		LEPROT		P8		PPARA
	CXCR4		RBM4		C22orf29		AAA1
	HLA-DQB1		RNF103		OAS1		APAF1
	SLC7A7		C18orf21		AK3L1		EPS8L1
	NLRC3		PSMC2		CD24		STX3
	HTRA4		LOC100293516		CSRNP3		AR
	TIFAB		TM4SF19		DMRTA1		LGALS3BP
	CD74		C16orf57		OSTbeta		EXOSC5
	CSTB		LOC100506012		MPZL2		CDAN1
	SERPINA1		CSPG5		SEC14L3		BAG3
	RNASE6		PRMT1		HMMR		STK19
	VAV3		LOC100287177		RAPGEFL1		CCDC76
	OSCAR		TREM1		SMO		ATP6V1C1
	INPP5D		TMEM147		LSS		KIAA0355
	BCL2A1		ELF5		IHPK3		SFRS15
	RBM47		AFF3		KLHDC7A		PPP1R15A
	PLA2G15		TGIF1		SLC22A18AS		BACH2
	LYN		SF3A3		NPM2		P2RY6
	STK10		CHST15		LAMA4		ZNF529
	ABCC5		FAM208B		MEP1B		LEFTY1
	CPVL		SNORD73A		PRKAA2		HSPA1B
	ASPHD1		SNORD108		MAF		CRAMP1L
	EMILIN2		SNORD64		SLC6A12		BMP5
	HLA-DQB2		SNORD109B		CDK5RAP2		ATP5G2
	ASCL2		SNORD54		BMP5		LIMK2
	PARVG		SNORD53		MPHOSPH9		CAMK2N2
	SELPLG		SNORA61		ZNF33B		SYN1
	CYBA		SNORA80		OXT		ENPP5
	FERMT3		SCARNA23		EFCAB7		ASPSCR1
	PAQR5		SNORA1		UGT2B11		PAQR4
	MEI1		SNORD5		RPS6KA1		CSRP2
	PLXND1		SNORD7		NDC80		DDB2
	MYO1G		SNORD93		ELMOD2		CLCN3
	PTPRJ		SNORD114-10		C5orf54		RIN1
	C22orf34		SNORD116-28		ESCO2		NEK6
	FCGR2C		SNORD126		ISG15		TRIM15
	RASSF4		SNORA11B		GPD1		PRR22
	JAK3		SNORD75		SDC1		RPS6KC1
	CMTM7		RNU4ATAC		ASTN2		SH3RF2
	MIAT		CXADRP3		CASP1		CLCF1
	MREG		SNAR-B2		AGPAT2		SHMT2
	PTPN6		SNAR-D		DIP2C		ZNF224
	HLA-DRB5		LIMS3-LOC440895		FOXN4		PKP4
	MATK		C10orf108		CDC45L		SRM
	MFNG		LOC148824		MVK		C3orf63
	FCGR2A		TPI1		BHLHB9		ACSM1
	COTL1		LOC100128023		CXorf12		FLOT1
	ADAMTS14		TNIK		ALDH3A1		DDIT4
	KCNJ5		PDCD6IP		TEF		TBC1D7
	BIN2		KALRN		PRRG2		ARSD
	FNDC1		LOC100302640		DDO		LZIC
	DDX60L		RP1-177G6.2		MREG		ZMYM2
	FBXO41		FTX		MCM2		TRPM8
	AIF1		C22orf45		KANK2		IRAK3
	NCF4		SRD5A1		CLGN		VIL1
	ARL4C		LOC439994		C14orf139		PRRG4
	C6orf192		TRAPPC1		BUB1		WDR92
	GBP5		ZEB2		HEXIM2		RCN2
	CYBB		SNORA70F		ACSS2		TBC1D13
	VNN1		CTSL1P8		CD160		ORMDL3
	CCR2		FBXW4		MYL6B		ZNF248
	BATF		IFT27		GBP5		RANGAP1
	ATG16L2		DOC2GP		FNDC5		CCDC59
	GZMA		FLJ39051		SEC14L2		CNNM3
	XLOC_l2_004840		TRPA1		ADK		C10orf35
	SLA		FLJ20021		CCNG2		CXCR1
	CD6		LOC100130275		CABLES1		C1GALT1
	PLTP		LOC644714		C14orf167		TFPI
	IRF7		LOC100498859		LOC100132707		PUS1
	HN1		LOC100131176		TMEM42		SEC24B
	CD3D		LOC100130855		UCK1		GPBP1L1
	TLR1		LOC255130		C7orf11		CD53
	LGMN		TRAF3IP2-AS1		HIST2H2AC		CPPED1
	KCNN4		LINC00460		DLEU1		FIS
	HCLS1		LOC283143		PDE6D		KLHL34
	SDS		DPY19L2P3		LGALS3BP		ERCC4
	GAL		CD4		TOP2A		PON1
	SLC29A3		MT1E		SQLE		FNDC4
	CTSS		FLJ21408		ZNF93		SREBF1
	CD163		LOC100506548		LOC728037		SDC4
	CCR7		LOC100133445		IL2RB		LFNG
	CPNE7		LOC254128		NHEJ1		LOC440925
	C13orf15		LOC731424		MRGPRF		CITED2
	RIMBP3		LOC100505912		CCBL1		LYST
	BTK		LOC100507053		NHLRC1		ADCK2
	CEBPE		FAM24B		ING4		KATNAL1
	ARRB2		LOC285540		IDH1		TRAF3IP2
	FAM110A		LOC100506462		HIST1H3C		CDC20
	MILR1		METTL23		CENPK		TIMP4
	PLBD1		LOC154092		CDKN3		LARP6
	PTPRC		LOC100507567		HIST2H2AB		RIC8B
	CXCL1		LOC100288637		PLEKHG6		CLYBL
	SLC31A2		LOC100505746		ESPNL		STAT3
	RHBDF2		MAFIP		MVD		MRPS10
	FCN1		LOC100505622		PKP4		ZNF442
	LOC100506897		ZNF345		PLCD1		SMYD5
	TMEM51		LOC100506469		GRAMD1C		ELF1
	GPR137B		LOC100506779		CPOX		ARHGEF18
	CORO1A		LOC731223		RFC3		APOB
	ZNF683		LOC100506795		TK1		PXMP4
	SIRPG		LOC100506474		SNRNP25		CENPB
	VSIG4		LOC100130231		ARMCX6		RAB1B
	TPP1		LOC440288		NUSAP1		RFFL
	DAPP1		LOC100505681		SLC5A9		SLC25A11
	GMFG		LOC100507043		IFI27		C20orf12
	MARCKS		LOC100506428		TMEM86A		EPHA1
	HK3		LOC100506368		SLC25A40		GBA3
	MPP1		LOC100507392		TMEM154		SGIP1
	TMEM180		LOC100505483		PIN4		DHTKD1
	SGK1		LOC100507250		FLJ25996		TP53BP1
	FCHO1		LOC100630918		ADH5		NDC80
	C4orf48		LOC100507564		C6orf211		USP11
	CD300A		LOC100506585		NAPEPLD		IFIT3
	NLRP12		LOC100288432		ZNF605		CHEK1
	OSM		LOC100507584		C10orf125		MED4
	RPS6KA1		LOC100506433		TMEM187		NSUN6
	ABCA7		LOC284408		CNTLN		CADM2
	C1orf93		LOC100506068		PLEKHH3		TMBIM4
	CORO7		LOC100506686		CBLN3		ATP2B4
	C9orf167		LOC100287616		SORCS2		FBXO33
	HS3ST1		LOC100131234		DAB1		CTRL
	OASL		LOC100506990		FAP		C19orf12
	MS4A6A		LOC100287559		ARHGEF16		ZDHHC16
	C5orf20		LOC100505782		ASAH2		TJP2
	PLD3		WWTR1-AS1		P4HA2		NPR3
	PNOC		XLOC_000572		ACBD4		TCHP
	XLOC_l2_013301		LOC100130417		C12orf76		ITGB1BP1
	ADRBK2		XLOC_000053		SAC3D1		ZNF260
	TMC6		XLOC_000055		CCNF		CRTAP
	SLC22A18		XLOC_000063		HERC6		FKBP14
	GPNMB		XLOC_000101		IL20RB		FLJ25996
	PVRIG		XLOC_000180		INHBE		ZFP91
	TLR2		XLOC_000292		MLF1IP		GSDMD
	FOSB		KCNC4		TMEM80		C2orf54
	XLOC_l2_012953		XLOC_000357		ADSSL1		KIAA0020
	PLAU		XLOC_000375		ATF7IP		MGC4677
	SLC40A1		XLOC_000441		ZNF533		TCEA2
	RGS19		XLOC_000527		IGSF3		SKP2
	GPR34		LOC100506161		STAG3		EPO
	RAB7B		XLOC_000677		GPX2		FAM38B
	C21orf96		FLJ42875		NEB		BCL11B
	PLEK2		XLOC_000682		ABCC6P2		CSE1L
	GZMK		XLOC_000837		C17orf80		CLPTM1
	HMGA1P4		XLOC_000849		POMZP3		RAB27A
	HLA-J		XLOC_000855		METRN		KIF25
	AGPAT4-IT1		PKP4		SPINT2		MAP4K1
	HSPA6		XLOC_001099		DFNA5		ACBD3
	PVRL4		XLOC_001214		TMEM30B		AKTIP
	CD300LF		XLOC_001215		PTPRCAP		TNFRSF10D
	CRTAC1		XLOC_001225		FCGBP		MB
	FCGRT		XLOC_001228		ARSF		CTSZ
	SIRPA		XLOC_000253		TCEA2		ALG10B
	TDO2		XLOC_000264		CD151		COQ10A
	CCL13		LRRC8C		PCDH18		CALM3
	CMTM3		LOC729970		FOXD2		GCNT1
	LOC100131096		XLOC_000313		TMEM180		IRF8
	FSCN1		XLOC_000318		ATP8B1		PREPL
	ZNF671		XLOC_000332		KCNJ10		VPS52
	IL21R		XLOC_000358		ASCL2		RBX1
	IGFLR1		ZNF717		CDT1		ACRC
	CASP1		XLOC_000712		RAD51AP1		WHSC1L1
	NKG7		XLOC_000743		PRAMEF10		IL8
	RASSF2		LOC100506985		TRIM31		RBM15
	GAA		XLOC_000757		KLHL3		PPP2R5E
	FMNL1		XLOC_000833		PDE4DIP		C1orf229
	TNNI2		XLOC_000889		RFNG		FCGR2A
	MAF		XLOC_000909		MGAT4B		ASH2L
	BID		LOC100505821		PRUNE		NOP2
	TIMD4		XLOC_000971		ITGB7		INS
	CIITA		XLOC_000978		ATAD3C		ZC3HAV1
	IL2RB		XLOC_000986		MAT2B		FBXO9
	PDGFB		XLOC_001013		HIST1H2BJ		INPP1
	HCK		XLOC_001061		MAD2L1		LOC201229
	SMPD3		XLOC_001081		ITGB3BP		RAB23
	CTSH		XLOC_001246		TBC1D13		HINFP
	APOC2		XLOC_001263		FZD1		SULF2
	CD3G		XLOC_001266		CYHR1		LTBR
	CD8A		XLOC_000116		CARD16		C12orf65
	SCARB1		LOC100505794		ZNF429		IFRD1
	HRK		LOC728875		CTSG		ALDH3A2
	ITGA4		XLOC_001009		SLC16A14		LCMT2
	TFEC		FLJ12334		C15orf23		HRASLS3
	TIAM1		XLOC_001558		SLC13A3		MLKL
	AOAH		XLOC_001776		PRKAB2		C12orf52
	KCNE3		XLOC_001331		ART4		TNS3
	LOC100508196		XLOC_001354		KCNK5		NR2E3
	NFKBIE		XLOC_001625		TYMP		NPY1R
	BIRC5		XLOC_001686		MYPOP		SPATA18
	RGS18		LOC100505695		COMMD9		TAF1B
	TMEM86A		XLOC_001822		RSAD2		AMD1
	LRMP		XLOC_001846		TMEM182		SAA4
	CTSK		XLOC_001945		RTN1		FCN1
	LIMK1		XLOC_001947		GZMH		RBED1
	XAF1		XLOC_001966		TDGF1		CXorf61
	KCNJ2		XLOC_002006		SNX7		HNRNPF
	HAMP		LOC339803		ISCA2		LTC4S
	C1QTNF6		XLOC_002151		OSCP1		APBA1
	MAN2B1		XLOC_002221		TMEM19		ZNF780B
	SAMD9L		XLOC_002250		MOGAT1		OAF
	HBG1		XLOC_002335		HISPPD1		ITGB5
	DEF6		XLOC_002347		FLJ13614		SFT2D2
	GIMAP1		XLOC_002411		LOC401152		WASPIP
	LY6H		XLOC_001317		SLC19A1		ABCA9
	LHFPL2		XLOC_001341		HAPLN4		JOSD1
	DENND1C		XLOC_001374		FIGN		STK31
	TSPAN15		DNAJC27-AS1		CLCN5		RBPMS
	ADCY7		XLOC_001430		NUPR1		MLL
	PARP12		XLOC_001446		LOC653501		PRKAA2
	CLEC4A		XLOC_001460		TTC31		AKR1C4
	GLA		XLOC_001500		SMAD7		MAP2K3
	CRABP2		XLOC_001680		ZNF28		ACVR2B
	MX2		XLOC_001748		C17orf90		NCOA1
	PTPN7		XLOC_001788		TP53AP1		FOXQ1
	GM2A		XLOC_001855		SMAD6		NARG1
	SRGAP2		XLOC_001894		C1orf112		ABCF2
	SLC22A18AS		XLOC_001929		LYRM2		ANKRD49
	ACCN4		XLOC_001984		FGF21		BRPF1
	LAMP3		XLOC_002024		C9orf37		RHOT2
	TCIRG1		XLOC_002066		SNHG7		RUNX1
	CD40LG		XLOC_002073		OLFM2		LONRF3
	PSD4		XLOC_002080		ARID4A		KIAA0913
	SLC36A1		XLOC_002133		C1orf89		KCNJ14
	PSTPIP1		XLOC_002336		NUDT16L1		PYHIN1
	LOC643988		XLOC_002344		TMEM110		NME3
	SLC38A7		XLOC_002377		SENP8		KDM4D
	EVI2A		XLOC_002427		AGPAT1		WDR6
	CSK		XLOC_002440		LGR5		FOS
	CYTIP		XLOC_002452		OSGEPL1		FAM48A
	ARHGDIB		XLOC_002515		MCM5		PKD1
	ADORA3		XLOC_002534		SEC22C		ZNF792
	XLOC_011608		XLOC_001732		C19orf46		TNK2
	TMEM176A		XLOC_001916		HSDL1		PRLR
	OAS1		XLOC_002026		TSPAN17		SH2B2
	COL10A1		LOC100288911		NCAPG		CHAF1A
	RGS10		XLOC_002366		FAM40B		CUX2
	DOK1		XLOC_002643		ABCC4		TSPAN13
	DPRXP4		XLOC_002769		ARMCX2		CSTA
	MRC1		NAALADL2		LRRC3		DCP2
	FTL		XLOC_002652		TOR3A		TMEM38B
	CXCR2		XLOC_002719		EPS8L2		DKFZp686O24166
	CTSZ		XLOC_002830		STON2		DCAF6
	TNFRSF10C		XLOC_002880		VPS8		PEG10
	AIM1		XLOC_002906		NPAL3		LPIN2
	CLDN23		XLOC_003011		SMC2		POLR2L
	RNF125		XLOC_003123		LRAT		C1orf210
	MMP19		XLOC_003160		CD2		OMA1
	DGKZ		XLOC_003291		HIST2H2BE		CDKN2B
	SKAP1		XLOC_003297		PPP1R3C		DFNA5
	LRRC33		XLOC_003298		FAM50B		EXOSC6
	CD72		XLOC_003399		NR2F2		CDC45L
	GZMB		XLOC_002602		VAMP1		POU3F3
	UAP1L1		XLOC_002616		MEST		RAD51AP1
	SECTM1		XLOC_002650		EFNA4		METAP2
	DLX5		XLOC_002688		IFIT1		FAF2
	ASGR1		XLOC_002690		TUBG2		HSPA13
	PIK3CG		XLOC_002742		XYLT2		IDO2
	REEP4		XLOC_002766		STX18		PPP1R15B
	PPAPDC1A		XLOC_002821		SNX14		CENPQ
	CDKN2A		XLOC_002865		EOMES		MTR
	PSAP		XLOC_002870		TBC1D2		FAM84B
	TUBB3		XLOC_002872		TMEM136		ALCAM
	TXNDC3		XLOC_002897		CRYM		NAT2
	FAM49B		XLOC_002900		RBBP9		C8orf47
	IFIT1		XLOC_002952		PKD2		POLG2
	GZMH		XLOC_002976		ZNF253		IRF2BP2
	C6orf115		XLOC_003048		SLC26A6		SOX17
	DUSP6		XLOC_003111		FLJ13305		ZNF592
	MAPKAPK3		XLOC_003146		C9orf23		GJA4
	CYP27A1		XLOC_003152		C1orf41		GPR68
	PTGS1		XLOC_003234		CCDC148		GAPVD1
	CACNA2D4		XLOC_002585		SEC14L4		CLIC4
	SIGLEC15		LOC100505786		TRIM22		DKC1
	TRIM25		XLOC_002931		SLC25A23		CACNA1H
	HSH2D		XLOC_003007		WASF3		RNASEL
	IL18		XLOC_003228		EML2		GALM
	GAS2L3		XLOC_003400		CHAF1A		HOMER2
	MICB		XLOC_003738		KLB		PC
	SEL1L3		XLOC_004064		THYN1		USP5
	SH2D3C		XLOC_004072		SAMD3		CCL3
	C1orf162		LOC728175		SYTL5		CIR1
	RUNX2		XLOC_003465		YWHAZ		ECHDC2
	UNC93B1		XLOC_003515		LOC338799		EPB49
	LCK		XLOC_003680		MSH2		C18orf10
	RUNX3		XLOC_003729		CES3		AVPI1
	LEF1		XLOC_003776		FAM117A		TRIM35
	TNFAIP2		XLOC_003824		RORC		DUSP22
	C5AR1		LOC100507150		CSTA		C10orf78
	ACRBP		XLOC_003872		TREM2		SAMM50
	NLRP3		XLOC_003912		NR0B2		TOB1
	NAGPA		XLOC_004032		CASP8AP2		DOLPP1
	RASGRP3		XLOC_004046		ADCY7		PTPRB
	SPINT1		XLOC_004132		SLC22A25		TNFRSF10C
	VNN2		XLOC_004176		XRCC6BP1		C4orf18
	CCNB2		XLOC_003480		CCDC34		AKR1B10
	PLEKHO2		XLOC_003514		GSTA4		MYNN
	HLA-G		XLOC_003782		CASP6		ZC3H12A
	S100Z		XLOC_003839		COL9A3		SLC38A3
	DENND4B		XLOC_003852		CBX8		ZAK
	P2RX4		XLOC_003853		TACC3		PTPRCAP
	CPNE5		XLOC_003878		ANKRD50		TRIM55
	PBX4		XLOC_003881		C5orf23		DPYSL2
	VENTX		XLOC_004049		MPP6		GIPC2
	GRAMD4		XLOC_004061		C2orf24		FMO6P
	MYO5A		XLOC_004144		DIO1		SEMA4B
	OBFC2A		XLOC_004165		FBXO8		PPAP2B
	ZNF469		XLOC_003784		CDK5		SP110
	OAS2		XLOC_003805		SLC25A22		SLC20A1
	LOC100506075		LRPAP1		FLJ11795		KCTD5
	PTPRCAP		XLOC_004202		HOXB5		F2RL1
	ADRB2		LOC100505994		HYAL3		PCDH12
	SH3KBP1		XLOC_004274		C10orf35		ZBTB33
	PLXNC1		XLOC_004351		ZKSCAN4		KLF11
	SLC25A19		XLOC_004382		GMNN		TRAPPC2
	HLA-F		PART1		FAM123B		IFITM2
	MFSD7		XLOC_004465		UBTD2		BDH2
	ADAMDEC1		XLOC_004503		IPP		CD97
	CD300C		XLOC_004557		ILDR1		FBXL5
	PIK3CD		XLOC_004565		ANXA6		GNG12
	PTPRE		XLOC_004650		TMEM64		LRAT
	NOD2		XLOC_004747		DLGAP5		RPL28
	HOXB6		XLOC_004794		ENHO		PGM2
	NPC2		XLOC_004828		PBK		PTH2
	OAS3		XLOC_005094		LOC151534		ADAMTS1
	NRIP3		XLOC_004273		TUBG1		BHLHA15
	LY96		ATP6AP1L		TMEM9		PBK
	LOXL2		XLOC_004536		RABGAP1L		SLC46A1
	IL2RG		MEGF10		GSTCD		HSP90AB1
	SLC16A5		XLOC_004548		LCK		EXO1
	CTSL1		XLOC_004576		ZC3H8		CASP8
	TNNT1		XLOC_004584		C6orf203		HLTF
	PODXL		XLOC_004636		AACS		OAS2
	TSPAN33		XLOC_004637		HIST1H2AM		RALGPS1
	HBQ1		XLOC_004823		ZRANB3		GCOM1
	IL17RA		XLOC_004827		PXMP4		BIN1
	MFSD1		XLOC_004839		GIMAP1		IL10
	TTYH3		XLOC_004878		VPS45		TFRC
	SEPP1		XLOC_004924		TYSND1		NCKAP1L
	UNC13D		XLOC_005034		GCOM1		PPAT
	SMPDL3A		XLOC_005036		RCBTB2		PARD6G
	BLNK		XLOC_005052		HSF2		ZNF143
	NCKAP1L		XLOC_005081		TCFL5		TMEM71
	TPSAB1		XLOC_005083		MMAB		CKAP2
	CXCL10		XLOC_005115		C13orf31		TRPV6
	ATP6V0D2		LOC257396		CXCL11		SMAD5
	TPST2		CRHBP		ADM2		VNN1
	ALOX5AP		XLOC_004478		CKAP2L		HAO1
	GPR160		XLOC_004644		BCL2L10		FAM169B
	GPX1		XLOC_004848		FOXP2		SGCE
	LOC441268		LINC00222		ATP2B2		C9orf3
	SH2B3		XLOC_005773		AURKA		CXCR6
	CLC		XLOC_005279		C11orf65		C9orf95
	MAP4K1		XLOC_005423		CYB561D1		OLAH
	XLOC_001215		XLOC_005555		GUCA2B		AARS2
	PF4		XLOC_005564		MUTED		MTHFD2
	CD8B		XLOC_005764		PRAP1		NID1
	XLOC_014161		XLOC_005851		C3orf18		OASL
	CTSL1P8		XLOC_005914		DNMT3L		C1orf115
	HDC		XLOC_005928		PLIN		HOXB5
	RHEBL1		XLOC_005119		LARP6		LPAR1
	THY1		XLOC_005180		MOGAT3		PRMT2
	RNF135		XLOC_005214		TIGD2		VLDLR
	LOC100170939		XLOC_005220		SLC14A1		ME2
	SUSD1		LOC100131289		DSG1		NAGPA
	NXF3		XLOC_005547		FIGNL1		SLC24A4
	TK1		XLOC_005578		OGG1		ENPP7
	MOXD1		XLOC_005768		PLA2G1B		SENP5
	KLRG1		XLOC_005769		ZNF226		PPFIBP2
	ADORA2B		XLOC_005811		KATNAL1		IBTK
	MYD88		XLOC_005826		C10orf33		ARFGAP1
	MX1		XLOC_005905		FAM53A		SEC14L3
	APOBEC3A		XLOC_005910		BAIAP2L2		IFNGR1
	IFIH1		LOC643837		TBC1D24		DIP2C
	CTSA		XLOC_005208		SHC4		DARS2
	TACC3		XLOC_005681		ANKRD55		SLC13A5
	PFKFB4		XLOC_005815		ENTPD6		LRP11
	MMP25		XLOC_005918		BCL11B		SRPX2
	CLEC7A		LOC100507642		NEIL2		DLG2
	ASPM		XLOC_006195		BCMO1		ZNF460
	XLOC_008644		LOC100505669		C18orf10		LEPR
	CXCL16		LOC100505904		SLC1A7		ACBD4
	PTGER4		XLOC_006009		USP30		PTK2
	GIMAP2		XLOC_006083		AGFG2		FIGN
	KIAA0226L		XLOC_006200		REPIN1		COX18
	KLRB1		LOC100507468		C6orf130		PAK2
	ARID3A		XLOC_006544		IRAK1BP1		VSNL1
	B3GNT5		XLOC_005952		MIR122		BZW2
	CXCL9		XLOC_005991		CD163L1		HTRA1
	CD180		XLOC_006088		EIF4E3		IKZF1
	HVCN1		XLOC_006231		SLC39A3		SEC24C
	GPSM3		LOC285972		TLR3		SLC7A14
	PMAIP1		LOC202781		DEFA3		PHPT1
	ZMIZ2		XLOC_006324		ZNF821		ARID4A
	PPARG		XLOC_006350		C10orf114		TNFRSF11B
	LOC606724		XLOC_006388		GJB1		BTAF1
	ABCC3		XLOC_006389		MICA		ABCE1
	NEURL3		XLOC_006416		CARD9		AP3M2
	TRIM58		XLOC_006436		KLRD1		LPAL2
	UNC5B		XLOC_006513		ETAA1		SNX15
	IFI44L		XLOC_006645		CMPK2		MTSS1
	GUSB		XLOC_006124		GRM8		CHUK
	AIM2		XLOC_006259		CD7		C11orf60
	CFP		XLOC_006263		UGT2B28		YPEL2
	C19orf59		XLOC_007085		SLC25A20		PVR
	NCEH1		XLOC_006699		CUEDC1		CHD7
	BST2		XLOC_006701		CCL19		PTGER3
	P2RY13		XLOC_006704		TBC1D8B		NDFIP2
	CLEC11A		XLOC_006721		FGD6		RAP2A
	RASGEF1B		XLOC_006726		BOK		DUSP6
	SPOCD1		LOC389641		ELOVL1		MACROD2
	C2CD2L		XLOC_006843		TBC1D7		PTGS2
	TFCP2L1		XLOC_006846		MPPE1		SCAP
	RTP4		XLOC_006858		NPR3		TRIM14
	FMO3		XLOC_006933		C7orf25		RPGRIP1L
	GCHFR		XLOC_006948		CDAN1		COMP
	IDH1		XLOC_006994		STMN1		BDH1
	DSC2		XLOC_007012		CES7		POR
	CRTAM		MSR1		SPP1		ZNF559
	C20orf103		XLOC_007014		MTA3		SGTA
	ADRBK1		XLOC_007037		MAST4		RAB4A
	DOCK8		XLOC_007054		RNASEL		SLC9A6
	C1orf186		LOC157860		GPR174		FMO4
	CLEC5A		LOC100507464		PPP1R3B		HIRIP3
	IFIT2		XLOC_007084		FBXL17		FGB
	FKBP15		XLOC_007116		ENPP7		HCRTR2
	PIM2		XLOC_007118		HOXB2		TTC4
	IQGAP3		XLOC_007149		DAO		ZNF683
	JAKMIP2		XLOC_007189		PGPEP1		VPS8
	COL1A2		XLOC_007190		CEP78		HMG20A
	CD27		TMEM71		LPL		AASS
	LILRA3		XLOC_007222		ADAMTS5		INO80
	PREX1		XLOC_007458		POLR2L		DHX58
	CYTH1		XLOC_007538		CNTN3		RHOT1
	IGFBP1		XLOC_007568		BOLA1		PEX11B
	PTPN22		XLOC_007700		NR1D2		ANXA6
	MYO7A		XLOC_007710		CD247		DOCK7
	PPBP		XLOC_007776		DHCR7		KLHL24
	SLC17A9		XLOC_007846		GPLD1		SLC37A4
	PCDH12		XLOC_007368		ARMC6		PHYHIPL
	MAPK13		XLOC_007412		CYP11A1		NUDCD1
	CARD16		XLOC_007433		SH3BGR		DYNLT1
	SDSL		LOC100506834		CYB5R2		GREM2
	PPARGC1B		XLOC_007467		PIK3R2		CCR1
	NUSAP1		XLOC_007494		VPS37D		UBD
	LOC283143		XLOC_007536		HRIHFB2122		ENO3
	LPAR5		XLOC_007598		LOC728758		YOD1
	VAC14		XLOC_007635		IFT52		HERC4
	TNFSF13B		XLOC_007718		ACPL2		VNN2
	PILRA		CDC14B		APBB3		FRMD4A
	NUAK2		XLOC_007831		HIST1H1A		GEM
	ECM1		XLOC_007858		NMNAT3		LRRC14
	RGL4		LOC401561		TADA1L		MTX3
	SNCA		XLOC_007904		FBXO48		SERPINB1
	ARHGAP22		XLOC_007457		C14orf159		NSMCE4A
	SCD		LOC100289019		ZKSCAN3		MARS2
	CPT1B		ABO		SLC17A4		HSPA9
	TRGV7		XLOC_007942		SLC28A1		FAM110B
	CD96		XLOC_007947		HDAC8		TGM2
	C4B		XLOC_008143		VASN		PELI1
	GPR132		XLOC_008180		SNAPC2		ZFAT
	PLCG2		LOC100506992		LOC253039		TRPM4
	HLA-B		XLOC_007914		ZNF616		DDX56
	BCL11B		XLOC_007918		ITGAL		CHIC2
	CXCL5		XLOC_007955		HPS3		MLF1IP
	LOC283454		GAGE2B		TTPAL		GART
	FAM96A		XLOC_007993		VSNL1		INTS10
	C3AR1		XLOC_008000		SLC23A1		AGPAT1
	SRMS		XLOC_008001		OAZ2		WDR82
	BCL6B		XLOC_008005		SAPS2		ADRA1B
	COL6A3		XLOC_008088		DERPC		BRIX1
	PVRL2		XLOC_008114		KDELC1		THOC6
	RHPN1		XLOC_008163		TMEM144		WRN
	NBEAL2		XLOC_008174		LOC389816		ALAD
	ICOSLG		XLOC_007916		ZFP90		KLF13
	TGFBI		LOC100506502		POLE2		SLC25A23
	ITGAD		LOC100128420		UGT2A3		SLC7A13
	PPIF		XLOC_008152		C1orf186		C10orf116
	WDR81		XLOC_008272		HDHD3		NSUN2
	PGD		XLOC_008317		MSR1		CADM1
	PYDC1		LINC00264		FN3K		MAFF
	TSPAN11		XLOC_008837		GZMA		MFF
	PION		XLOC_008390		RGAG1		APOBEC3A
	RAB37		XLOC_008439		BBS10		GEN1
	LUM		XLOC_008441		C12orf72		PNPLA8
	SCO2		XLOC_008447		TBC1D19		ABCG8
	GPR68		LOC100505601		HTATIP2		NSF
	VSTM1		LOC100506835		MFSD7		IL8RB
	VASH1		XLOC_008475		FDFT1		CTSG
	EFHD2		XLOC_008512		ARHGEF9		ARL5B
	LILRA2		XLOC_008542		HULC		RTKN
	KLHDC7B		XLOC_008619		FBXO6		MYC
	FRMD4B		LOC100652988		CLDN7		ZNF419
	SHISA3		XLOC_008700		HCP5		B4GALT2
	PTK2B		XLOC_008703		C4orf33		C5orf13
	F13A1		XLOC_008706		PRF1		C14orf135
	KIAA1598		XLOC_008781		PRPSAP2		IL28RA
	IFIT3		XLOC_008805		TUBB2A		MAMLD1
	CDT1		XLOC_008840		C17orf75		AURKA
	JPH4		XLOC_008902		ERI2		C19orf48
	POSTN		XLOC_008919		C6orf64		SPATA2
	C1orf38		LOC100505869		CCDC5		ZBTB39
	CDCA8		XLOC_008429		HHAT		KIF21A
	HLA-C		XLOC_008510		MGC5139		HIF1A
	F11R		LINC00263		AQP11		ICAM4
	VCAM1		XLOC_008678		ZBTB7B		DCXR
	PNKD		SFTA1P		ASTE1		MCM2
	LOC645638		XLOC_008814		TRIM32		SLC5A1
	LOC100507254		XLOC_008944		UQCC		BACH1
	HLA-A		XLOC_008982		TMEM177		PTPN1
	FHOD1		XLOC_009000		NKG7		DLEU1
	DIRAS1		XLOC_008338		YPEL1		BIRC3
	C9orf139		XLOC_008419		UHRF1		HIF1AN
	FASLG		XLOC_008433		TNFAIP8L2		ZNF606
	SLC26A11		XLOC_008644		TTPA		TBC1D25
	FAM26F		XLOC_008701		FOLH1B		ADAMTS5
	C11orf35		BEND7		C20orf72		HEY2
	LOC100131733		XLOC_009181		SERPINB6		RCOR3
	CCDC88C		XLOC_009192		CCDC112		TNFAIP8L3
	TRPV2		XLOC_009372		LIN7B		RAI14
	LOC100130238		XLOC_009562		ZNF441		HOOK2
	HJURP		XLOC_009363		ZNF177		NT5C2
	PARP14		XLOC_009463		ZNF780B		CLDN15
	CNIH3		XLOC_009065		CDC42		MIER1
	TP53I3		XLOC_009067		CDC20		DCAF7
	C11orf75		XLOC_009087		SULT1A1		FGFR2
	KLK1		XLOC_009120		NAP1L3		C1orf59
	DAB2		XLOC_009146		SUOX		GPRC5A
	C10orf105		XLOC_009233		DTNB		CXCL2
	MAP3K11		XLOC_009272		HSD3B1		IER3
	DRAM1		XLOC_009279		JRKL		JAZF1
	ZWINT		XLOC_009325		BTBD12		CHRDL2
	CTSC		XLOC_009374		NLRP11		SMAD3
	IL1RN		APIP		FAM195A		IDH3G
	CCL7		XLOC_009434		ZNF627		ALB
	LINC00256B		XLOC_009445		C6orf190		EDN1
	TRERF1		XLOC_009494		CCDC146		BYSL
	IFI27		XLOC_009497		FAM116B		STAMBPL1
	CYP2S1		XLOC_009498		TFB1M		SLC35B3
	XLOC_003228		XLOC_009575		FLJ90757		SIPA1
	SIGLEC7		XLOC_009349		ZFP112		NKG7
	AGAP3		XLOC_009485		ITGA6		PSMB10
	CCDC154		LOC387895		KLHDC8B		PTRH2
	APOBEC3G		LOC100287314		C9orf24		SIRT5
	LOC100653058		LOC100507616		PPP2R5D		C2orf64
	FGD2		XLOC_009631		GIMAP7		ASB1
	ADPGK		XLOC_009920		CBX4		FANCC
	ATP6V1A		XLOC_010068		KIAA1715		UNG
	C6orf105		XLOC_009682		COG4		CCNL1
	FLI1		XLOC_009683		GLB1		KLF15
	SIGLECP3		XLOC_009684		PARD6B		PRICKLE2
	CLN6		XLOC_009685		LSM4		C9orf23
	IL16		XLOC_009705		TOP1MT		JAK2
	RSAD2		XLOC_009709		MANBA		SLC25A32
	FAM43A		XLOC_009723		GSS		VPS45
	LPXN		XLOC_009725		SCTR		LRSAM1
	AFAP1L1		XLOC_009733		RAPH1		CDCA5
	SCAMP5		XLOC_009734		TBC1D14		CCL7
	SELL		XLOC_009769		SP5		GSS
	ARRB1		XLOC_009792		CSAD		TMEM139
	PIK3AP1		XLOC_009793		MLYCD		TMEM154
	LOC100288432		XLOC_009813		CLDN3		CSDE1
	TM6SF1		XLOC_009836		FNBP1L		SPATS2L
	RNF44		XLOC_009852		TWSG1		SLC6A4
	DDIT4L		XLOC_009880		LSM14B		SOX13
	RCC2		XLOC_010037		B3GNT6		INVS
	BCL11A		XLOC_010077		ZNF683		IL2RA
	ST14		XLOC_010078		LOC493869		TNPO3
	SBSN		XLOC_010097		MGC72080		SLC7A1
	EPSTI1		XLOC_010106		GPR68		CENTD1
	RTN4R		XLOC_010151		KCTD18		SRP72
	TMEM44		XLOC_010152		UNC93A		C19orf21
	RHOH		XLOC_010191		C1orf210		ITGAE
	GIMAP4		C12orf47		TARP		ZNF425
	HEXA		XLOC_010219		UNC119B		C1orf89
	SLC11A1		XLOC_010245		LYPLAL1		STAT5B
	LAG3		XLOC_010248		FAM48A		C6orf190
	NDE1		XLOC_010251		FAM105A		NUP98
	XLOC_l2_009273		XLOC_010263		HKDC1		GPT2
	TOR2A		XLOC_009661		DEPDC4		NPAL3
	KIAA0101		XLOC_009662		DNASE2		SEC14L2
	GIMAP7		XLOC_009714		ACOT12		PNPO
	SLC16A6		XLOC_009869		ACOT2		TNFAIP8L1
	SLC37A2		XLOC_010016		ZNF311		IL2RB
	HBM		KLRAP1		UCRC		TRIM45
	CD5		TMEM116		TDRD3		C14orf139
	STEAP3		XLOC_010215		ACBD5		C5orf62
	SLC46A1		XLOC_010477		DOLPP1		PLOD1
	SNAI3		XLOC_010554		C8orf48		FMO1
	CXorf65		XLOC_010555		H2AFY2		STXBP5
	PAPLN		LINC00426		MED11		MLF1
	LOC153684		XLOC_010570		SH2D4A		SPAG7
	GCNT1		XLOC_010336		LOC440925		C10orf33
	CARD6		XLOC_010348		SEC24B		C1QTNF9
	MOB3A		XLOC_010361		KIAA1522		TNXB
	SLC43A2		XLOC_010385		LOC93622		ZFP90
	CPA3		XLOC_010430		INVS		CNTLN
	S100A10		XLOC_010454		BBS4		AKAP12
	GLB1		XLOC_010455		STARD10		SAMSN1
	CYB561D2		XLOC_010574		RNF135		ZSWIM3
	MS4A2		XLOC_010576		AGPAT3		ZNF212
	RECQL4		XLOC_010587		PIR		TNFRSF1A
	MTSS1		LOC440149		HDAC11		CYP3A7
	GPIHBP1		XLOC_010462		KLHL12		SLC22A4
	HLA-E		XLOC_010541		DTL		C9orf6
	ATP6AP1		XLOC_010542		TSC22D4		TACO1
	TMEM200A		XLOC_010544		LRP11		ADCY6
	XLOC_001855		LOC283624		FUNDC1		SGMS2
	LOC100506115		XLOC_010804		ZNF691		CACHD1
	LGALS9		XLOC_010825		RBED1		MCAM
	XLOC_l2_002659		XLOC_010846		AR		TPM1
	COL15A1		XLOC_010847		GFRA1		PIGR
	CCDC142		XLOC_010859		YEATS2		DZIP1
	FAM20A		XLOC_010891		NQO2		ASAP3
	PRKCZ		XLOC_010922		SMARCD2		ZNF397
	CD4		XLOC_010947		JMJD2A		FETUB
	GIMAP6		XLOC_010952		MEGF9		KLRF1
	SLC39A8		XLOC_011052		ACP5		LARP1B
	CD109		XLOC_011068		HIST1H3B		SHRM
	XLOC_l2_000342		NUMB		ODF3B		ZXDB
	HPGDS		XLOC_011119		C2orf88		TSC22D2
	ADA		XLOC_011132		TMEM14A		TMEM41A
	ATP6V0C		XLOC_011034		ATP6V0E2		UCP2
	ACOT4		XLOC_011213		DGAT1		KCNN2
	LOC100507239		XLOC_011237		CBX1		ACOX2
	GGTLC1		LOC145837		BRF2		INHBB
	GPR84		XLOC_011306		RFX7		B4GALT5
	IGF2BP3		XLOC_011210		RANGRF		MAPK4
	RINL		XLOC_011211		ZNF436		ATPIF1
	GPR162		XLOC_011219		C12orf65		FAM164C
	NFE2		IVD		EPB41L4A		TOP2A
	XLOC_002623		XLOC_011287		CCDC109A		THBS1
	MYBPH		XLOC_011298		HIST1H1E		CCDC45
	MIRLET7BHG		XLOC_011313		CXCR6		GGA2
	SIGLEC9		XLOC_011331		FUT10		CBX2
	OLFML2A		XLOC_011344		NCAPD2		C15orf26
	TSPAN4		XLOC_011348		PLD1		TIFA
	LOC100509100		XLOC_011350		C9orf169		CEP152
	KYNU		XLOC_011365		HFE		SLCO4C1
	ANKRD20A8P		LOC145820		C2orf7		HIST1H2AG
	ZBP1		XLOC_011368		ITPK1		CSF1R
	OGFRL1		XLOC_011379		OIP5		MT2A
	SLC2A6		XLOC_011389		TMCO3		CCRK
	TMEM206		LOC100507568		KILLIN		IL1RAP
	XLOC_002133		XLOC_011532		SPC24		C6orf225
	C1orf85		XLOC_011545		NAT6		CCDC58
	PTPN18		XLOC_011570		KBTBD6		TM6SF2
	RASGRP4		XLOC_011592		ZDHHC2		SS18
	ATP6V1B2		XLOC_011607		C11orf67		ZNF362
	LOC154092		XLOC_011608		FAM149A		INSIG1
	DBP		XLOC_011280		CCR2		GJC1
	ABHD6		XLOC_011546		CD3D		C3orf64
	CENPBD1		XLOC_011755		SLC23A3		RFWD3
	TCN2		XLOC_011801		MESP1		ZNF514
	FBXL16		LOC283867		NIP30		VCAN
	KRT18		XLOC_011655		ADORA1		RXRA
	GINS1		XLOC_011670		GMPR2		ANKRA2
	TYMS		XLOC_011691		RCOR1		IFI6
	REC8		XLOC_011719		FBLN7		OSBPL11
	PRR5L		XLOC_011753		C19orf42		DHX8
	ZNF831		XLOC_011790		MMACHC		TNIK
	GAB3		XLOC_011816		C17orf108		ALDH7A1
	LOC282997		XLOC_011822		HSD11B2		CPT1A
	ST3GAL6		XLOC_011828		MAPK3		ABCA2
	NFKBID		XLOC_011880		TICAM2		TGFB3
	LRRC8D		XLOC_011952		DBNDD1		RAP1GDS1
	TECPR1		XLOC_011957		IFI27L1		NCOA7
	SEPT1		XLOC_012025		SLC46A1		CCDC38
	SLC7A8		XLOC_012035		ERCC2		ZNF311
	MME		XLOC_011681		HIF1AN		SLC25A22
	HEXB		XLOC_011765		SCRN2		PHLDA1
	RIPK3		XLOC_011815		FGFR2		LPGAT1
	TIMELESS		XLOC_011837		HIST2H4A		FAM161B
	FLJ45340		XLOC_012170		CENPBD1		TBC1D4
	CATSPER1		XLOC_012515		SMCR7		SLC12A1
	TCF7		XLOC_012079		TMEM139		CSPG5
	TBX21		XLOC_012112		ANKRD43		PHOSPHO1
	CD28		XLOC_012169		GNPTAB		C6
	C14orf34		XLOC_012258		RABL4		ZNF219
	GGA1		XLOC_012332		CPEB2		ZNF274
	LOC374443		XLOC_012467		KBTBD7		RECK
	SIPA1		XLOC_012529		RSPH10B2		APOL1
	C20orf72		LOC645638		FAM58A		LAMC3
	CHKA		LOC645722		HFE2		SIGLECP3
	PCOLCE		XLOC_012551		LOC220416		SPRY4
	ATP6V0B		FLJ34690		ZNF214		ZBTB9
	STAT1		XLOC_012161		AXIN2		PPP1R9B
	LOC100653060		XLOC_012171		CX3CR1		LAMA3
	MTMR14		LOC284112		MYO5C		RASL10A
	NECAP2		XLOC_012574		PDIK1L		NR5A2
	IL2RA		XLOC_012692		CCNA2		CDK4
	PATL2		XLOC_012605		HNF1B		TNFRSF12A
	LOC644189		LOC100505592		TMEM41A		FLJ20273
	FXYD5		XLOC_012625		SCGN		NOB1
	GALC		XLOC_012641		LLGL1		CXCL12
	CBX2		XLOC_012709		PTGDR		MMAB
	LOC100652912		XLOC_012732		BTD		DPEP2
	GIMAP8		XLOC_012735		EEF1B2		PPAPDC1A
	ICAM3		XLOC_012829		MUM1		ZBTB3
	RNU105C		XLOC_012904		DNM1L		DHDH
	CYP27B1		XLOC_012776		DFFB		RSHL3
	EGFL6		XLOC_012905		ECHDC1		LOC85390
	HENMT1		LOC100652911		D2HGDH		SCD
	TLR5		XLOC_013047		THRSP		GIMAP2
	GALNT5		XLOC_013145		ARFRP1		CCRN4L
	IMPDH1		LOC400684		FANCG		ZBTB20
	C16orf70		XLOC_012908		BTN3A2		TLR3
	SIDT1		LOC80054		FRK		ARID5A
	SHANK3		XLOC_013124		XPA		IL1RN
	ICAM4		XLOC_013275		CCL5		NOL8
	SCIN		XLOC_013301		NXF3		MRFAP1L1
	OPLAH		XLOC_013350		AKTIP		DNAH5
	ASAH1		LOC100130157		GPR34		C5AR1
	SAMSN1		XLOC_013571		CD48		TMEM80
	MMD		XLOC_013663		CCDC51		HOXB3
	KCNAB2		XLOC_013436		ZNF30		TIGD2
	RCSD1		XLOC_013541		C11orf68		FAIM
	MYBPC3		XLOC_013547		FZR1		NIPBL
	DIRC2		LOC100506053		FAS		C1orf186
	LOC100507642		XLOC_013682		TOX3		CNTNAP2
	CKS2		XLOC_013717		FASLG		HNRPUL1
	XLOC_l2_003156		XLOC_013743		MPP7		TTC23
	DNASE1L3		XLOC_013818		PRR15L		CLCN5
	LOC100132247		XLOC_013838		COG5		COMMD3
	HHEX		LOC100270804		ATRN		TMEM20
	C6orf26		XLOC_013868		SNX24		KIAA0895
	XLOC_011331		XLOC_013923		COQ3		PCM1
	GPR171		XLOC_013929		FANCI		LRRC20
	STXBP2		XLOC_013966		MYH7		PPP3CC
	SH3TC1		XLOC_013985		FYCO1		SLC9A8
	PAG1		XLOC_014097		FAM161B		SATB1
	MPZL3		XLOC_014110		RNF26		CDK2AP2
	CADM1		XLOC_013853		ASF1A		C21orf34
	CD247		FAM165B		STX17		VAPA
	LOC388242		XLOC_013940		SFXN5		TNKS1BP1
	MCOLN1		XLOC_013983		FBXO7		C16orf87
	LASP1		XLOC_014001		SPATS2		STAT2
	BATF2		XLOC_014003		CENPP		ECGF1
	TBC1D3G		XLOC_014002		UGT1A9		PNPLA3
	NDOR1		XLOC_014161		FAM84B		SLC22A18AS
	MBOAT1		XLOC_014388		ZFPM1		LOC729692
	CLTC-IT1		XLOC_014170		FPGT		PIGN
	TBC1D3P5		XLOC_014255		PDZK1P1		DNTTIP1
	OSTF1		XLOC_014257		POLG2		MT1A
	RALA		XLOC_014270		ZBTB3		UIMC1
	SNAR-A3		XLOC_014237		C2orf27A		CAP2
	RELT		XLOC_014271		CCDC99		NAT8B
	GNS		XLOC_014405		SLC4A2		RNF185
	PSMB10		XLOC_014418		PYGB		ZNF57
	TRIM65		C22orf37		NAT8		CLEC1A
	ZNF646		XLOC_014336		REEP6		YES1
	GAL3ST4		XLOC_014508		ZNF33A		LONP2
	C11orf41		TNFRSF14		FLJ39827		PLAUR
	C17orf56		XLOC_l2_000033		CDC2		ELF2
	NEFH		XLOC_l2_000233		LARS2		C6orf154
	ZAP70		XLOC_l2_000342		FLJ20920		PARP14
	KMO		XLOC_l2_000356		HIST1H4B		ST6GALNAC6
	HMMR		PDE4DIP		GIN1		KHDRBS3
	NDST1		FCGR1B		IQCC		FAM45A
	CDC45		XLOC_l2_000462		ACSS3		DACT2
	IFI6		SMS		SLC44A3		RNPS1
	ARAP3		XLOC_l2_000514		ALG1L		SPRY1
	PRR5		XLOC_l2_000636		STUB1		STC2
	LOC439949		XLOC_l2_000641		MGC62100		TAGLN2
	AP1G2		XLOC_l2_000657		C21orf119		CCNI
	PRKX		XLOC_l2_000791		SLC7A8		FAM173B
	HOMER3		CROCCP2		COMT		FAM126A
	SLC45A3		CROCC		RGNEF		POT1
	GOLGA7B		LOC388630		NOTCH2		SLC7A6OS
	PRKCD		XLOC_l2_000941		TMEM99		ZNF35
	BTN3A1		XLOC_l2_001064		CAP2		ZNF226
	ZGLP1		XLOC_l2_001066		NPY6R		NSDHL
	MS4A4E		FCRL5		NOMO3		ZNF662
	DNASE2B		LOC643723		FAM73B		CCNT1
	XLOC_007710		XLOC_l2_000092		AIM1		PQBP1
	HDAC10		LINC00339		ODF2L		FLJ20699
	HECW2		XLOC_l2_000101		C11orf49		DPP4
	DHX58		XLOC_l2_000649		VRK1		ZNF263
	HLA-DRB6		CYP4Z1		BCL9L		PRR5
	RAB38		FLJ43315		CYSLTR1		NKD1
	LRFN4		LOC645954		WDR31		C2orf79
	IGF2R		LOC100505906		SDR42E1		TMEM49
	PIF1		XLOC_l2_001841		ZNF132		KLHL21
	PTTG1		XLOC_l2_001853		NMNAT1		ITGB3BP
	SH2D3A		XLOC_l2_001889		TOLLIP		ASPA
	SLC24A6		XLOC_l2_001929		SLC25A26		TBC1D19
	RCAN3		FAM21C		ATP8B4		UGT2A3
	PACSIN1		XLOC_l2_001960		NAT2		VPS37D
	PLEKHM1		XLOC_l2_001986		AUH		CTDSP2
	BTN3A2		LOC728190		HYI		CEBPB
	SORL1		XLOC_l2_002049		SH2D1A		WDR90
	TRIM14		XLOC_l2_002176		LYNX1		TMED1
	MAP3K14		XLOC_l2_001557		ENPP5		CROT
	NUP62		XLOC_l2_001648		BDNFOS		BUB3
	NETO2		XLOC_l2_002122		CRB3		PI3
	SLC4A11		RPS2		IL13RA2		ART3
	WAS		LOC100505504		C5orf35		C1orf212
	COL3A1		LOC100506870		APOBEC3G		KIAA0513
	ALAS2		XLOC_l2_002659		HNF1A		SUSD2
	MAP3K1		XLOC_l2_002686		MEIS1		P4HA1
	IL8		XLOC_l2_002767		MDM1		CYP1B1
	BBC3		XLOC_l2_002790		LOC645447		C15orf21
	MSH5		XLOC_l2_002886		CEP120		RGAG4
	STARD3		LOC374443		CAPRIN1		BCKDK
	ZNF385A		XLOC_l2_003021		C21orf51		FBXL12
	P2RX7		XLOC_l2_003073		ITPKA		PGM3
	LOC283352		XLOC_l2_003156		ELMO3		POMGNT1
	TNFSF11		LOC100506691		SNTA1		CCDC141
	HMGA1		XLOC_l2_003188		JMJD7		HAVCR2
	SULT1A4		XLOC_l2_003404		PPL		MOGAT2
	CMIP		XLOC_l2_003599		DEPDC1B		JPH1
	ADAP1		FEM1A		LAMA3		SESN3
	KRT18P55		XLOC_l2_003627		GPR18		LGALS4
	TPPP3		ANKRD26P3		HELLS		PDCL
	IL10		EIF4A1		VAV2		GADD45A
	PLA2G4C		XLOC_l2_003674		RSPO2		PSCD1
	OLR1		XLOC_l2_003803		SCAND2		GPD1L
	NAGK		XLOC_l2_003897		GPR175		DGCR8
	ATP6V0D1		HNRNPA3		TM7SF2		HES6
	RASGRP1		TPTE2P3		ZNF555		ZBED1
	BCL2L11		XLOC_l2_004317		GBP7		PRIM1
	IL27RA		XLOC_l2_004318		FGD4		RMND1
	RIN3		LOC283547		IFIH1		FAHD1
	C15orf27		RERE		FLJ20125		SMARCC1
	RNPEP		XLOC_l2_004562		ZGPAT		C1QTNF1
	CKLF		LOC100130111		AURKB		MOGAT3
	IGANRP		SYNGR2		DENND2C		ZFAND2A
	MLC1		LOC100505573		CAMK1		DDX20
	SFTA1P		XLOC_l2_004640		C9orf66		CD2
	TTC21A		STARD9		KIAA1712		RSPO2
	ACAP1		XLOC_l2_004739		ZNF552		BCAT2
	CXCR6		XLOC_l2_004771		RPS6KB2		CA4
	CA12		XLOC_l2_004817		TULP4		ANGPTL3
	CITED2		XLOC_l2_004840		MEMO1		DIAPH3
	C6orf62		XLOC_l2_004857		NFIC		KLHDC8B
	BMP2K		XLOC_l2_004866		GPER		PDLIM3
	IL32		LOC100288615		C6orf167		FOXP2
	UBE2T		LOC100652840		MXD4		LY6E
	ITPR3		XLOC_l2_004867		GDE1		CD9
	ASAP1-IT1		XLOC_l2_004870		BTC		CIT
	GRP		XLOC_l2_005076		ALG1		ADRB2
	NUP210		CHEK2		C6orf35		CETN2
	XLOC_001788		FAM7A3		CYP39A1		KIF20A
	TMEM132A		HBZ		F8A2		H3F3B
	XLOC_014002		XLOC_l2_005175		IFI44		TUBG1
	LIG1		BCAP31		ZNF664		ACTR1B
	SPAG5		XLOC_l2_005428		FAT1		FAM44A
	SMAP2		XLOC_l2_005461		RWDD2B		C5orf15
	NFE2L3		XLOC_l2_005503		BRCC3		KLK11
	CYB561		DDX11L9		CHMP6		C21orf63
	SCARF1		CES1		PCAF		ETNK1
	STAG3		RPL23AP7		ZNF564		FLJ36031
	CSF2RA		LOC643802		N6AMT1		C13orf33
	PNPLA3		KRT14		FLJ40852		SELI
	NAPSA		XLOC_l2_005695		POLD2		NHEJ1
	ABI3		RPS6KB1		SHARPIN		RAB43
	TMEM106A		XLOC_l2_005714		VAV3		XRCC3
	NOXA1		LGALS9		PTRH1		ZNF653
	DOCK2		XLOC_l2_005781		CACNA2D3		CACNA2D4
	GPR116		XLOC_l2_005871		ZNF248		ZIC2
	CRYBB1		LOC100499466		TASP1		TTC31
	ASB16		UPF3A		ZNF688		SFRS2
	RAP2B		XLOC_l2_006166		PIGB		JRKL
	PLD2		XLOC_l2_006609		KIAA0232		FZD1
	PLXNA1		CS		ING2		KIAA0133
	LOC440104		XLOC_l2_006665		FLJ10357		FERMT1
	MGAT4A		XLOC_l2_006789		YIF1B		RB1
	GLT25D1		LINC00085		NADSYN1		VARS
	MLF1IP		XLOC_l2_006821		OAS2		CES2
	SLC2A9		LILRA6		APOA5		ABLIM1
	LOC100131541		LOC100505555		MRPS14		POLA2
	C1QTNF4		XLOC_l2_006944		LSM5		TTC14
	THEMIS		XLOC_l2_007013		RNPC3		CTNND1
	XLOC_000978		CEACAM21		NLRC3		C11orf47
	LOC401847		XLOC_l2_007270		BRSK2		CSF3
	RNF149		XLOC_l2_007310		TMEM37		ARMC5
	PRKCH		GGT3P		KENAE		NT5E
	FOS		XLOC_l2_007427		ENO3		TNFRSF14
	ICA1		XLOC_l2_007433		PCSK6		PRPF4
	PPFIBP2		LOC100507334		FAR2		REEP6
	TLR4		LOC729468		PDIA6		SFRS6
	PLXDC1		LOC100507460		TDRD7		FLJ14213
	AP1B1		XLOC_l2_007571		SAMD1		ACTR6
	LOC100133161		LOC100131316		ANLN		OGT
	MT1F		XLOC_l2_007656		NEK2		FLJ42280
	CYHR1		XLOC_l2_007731		ZNF823		TSTA3
	ATP1B1		SPEG		ZNF606		SYNJ2BP
	SLC9A3R1		LOC440934		POLR2E		PANX1
	LPAR6		XLOC_l2_007783		SMG6		C21orf121
	DPP7		LOC100507800		DDX58		SLC35B4
	DUSP18		XLOC_l2_007986		KLRC1		SNORD101
	SLC28A3		XLOC_l2_008078		KCTD7		PITRM1
	C20orf46		MLL3		IMMP1L		C21orf91
	DNAJC5B		LOC442028		FBXO17		RBM3
	ABCA1		XLOC_l2_008190		TMLHE		C1orf85
	ATP2C1		XLOC_l2_008316		C1orf93		DBNL
	RAC3		XLOC_l2_008381		PPDPF		ERN1
	MTMR9LP		XLOC_l2_008396		SV2B		PALM2
	IFFO1		XLOC_l2_008560		DIS3L		SYAP1
	RPGRIP1		ZNF850		RGS12		SNAPC2
	XLOC_l2_010897		SIRPB2		PAFAH1B3		IDH3A
	ABCG1		XLOC_l2_008976		CAMK2B		AACS
	CLEC10A		XLOC_l2_008981		TBC1D22A		NR1D2
	ATP8B4		XLOC_l2_009029		ZNF780A		EFCAB7
	PP12719		XLOC_l2_009050		HIST1H1B		NLRX1
	C17orf87		XLOC_l2_009139		EVI5L		PTPRT
	AGRP		XLOC_l2_009273		PPIH		C21orf7
	COLEC12		XLOC_l2_009028		SPAG16		COPB1
	SULT1C2		XLOC_l2_009281		RPTOR		C1orf96
	CORO2A		TMEM191B		PPP1R1C		ZNF649
	XLOC_l2_006404		XLOC_l2_009311		SCG5		TNFRSF10B
	S100A8		XLOC_l2_009312		EPSTI1		EPHA2
	C10orf81		XLOC_l2_009316		UNC13B		SLC22A5
	CNNM4		MAD1L1		SREBF1		SLC30A6
	GPRIN3		XLOC_l2_009441		FAM21A		ZBTB47
	KIAA0125		GGT1		DPP7		ST3GAL3
	MBOAT7		XLOC_l2_009572		ZNF254		TUBB6
	TRPV4		DGCR5		SUSD2		NRP1
	DTX3L		CELSR1		SLC35D1		AP2M1
	RGS14		AP1B1P1		GPR146		FCRL3
	MCOLN2		GGTLC1		MED22		IL6
	PRCP		XLOC_l2_009613		PIK3R1		C14orf147
	B2M		LOC645206		HCN3		TNFRSF21
	KRT31		XLOC_l2_009658		ZNF322A		RALGDS
	P2RY8		THRAP3		LYL1		GNPAT
	TMEM79		XLOC_l2_009883		LRRN3		HCST
	ALK		XLOC_l2_009888		SSTR1		BNIPL
	CDCP1		XLOC_l2_009968		PTPRJ		UST
	PCYOX1L		XLOC_l2_010029		KLF13		TLN2
	RAB11FIP1		XLOC_l2_010245		SIGLEC1		SNORA62
	C14orf159		PTPN11		C18orf2		APLNR
	SH3BP5L		XLOC_l2_010330		FAM173A		TMEM135
	RNF130		XLOC_l2_010491		ANAPC7		QPRT
	BAX		XLOC_l2_010493		TTRAP		OCIAD2
	METTL7B		LOC344887		IQSEC1		RNF41
	SLC6A12		XLOC_l2_010228		FRMD4A		ADCK4
	NAGA		FAM86B1		DUS2L		KIAA1522
	ATP6V0A1		XLOC_l2_010863		PTPN4		TOP3A
	MYO15B		XLOC_l2_010897		ZNF784		ELOVL6
	STAT2		XLOC_l2_011011		CEP250		CHST9
	PARVB		XLOC_l2_011043		PITPNM1		C7orf34
	KIF21B		XLOC_l2_011102		ZNF84		RBM14
	ZMIZ1		GK3P		N4BP2L2		RNF43
	XLOC_003146		LOC100507487		MAP4K2		DDX24
	HSPBAP1		XLOC_l2_010915		TMC4		ABHD4
	DAGLB		LOC646890		UBE2E3		CHAD
	SH3BGRL3		C21orf63		LOC652968		RNF135
	QPRT		XLOC_l2_011265		MFSD3		ETV7
	SLC39A11		AKTIP		C8orf55		KRTCAP3
	GGT8P		DOCK9		GADD45A		KIAA1370
	EFNB1		XLOC_l2_011873		CC2D1A		SLK
	PTPRO		LOC729678		SLC17A5		BMI1
	TNFSF13		XLOC_l2_011885		FAHD2B		HAS2
	MKNK1		ZDHHC11		NDUFS4		HEXIM2
	PMFBP1		XLOC_l2_012010		C6orf70		SAA1
	UBASH3A		INTS6		RANBP3		RP5-1022P6.2
	MCM5		XLOC_l2_012071		CD3E		GBP1
	POLD1		XLOC_l2_012319		TRADD		PTEN
	ATP11A		LOC100170939		TRIM9		KCNK6
	CCNB1		XLOC_l2_011983		MRPS9		VEGFC
	LINC00256A		NAIP		PPP1R16A		PIWIL1
	FPR1		NUBP1		ATG4C		C10orf2
	CXCL12		XLOC_l2_012727		HIST1H2AJ		STRADB
	ASGR2		XLOC_l2_012748		CYBASC3		TBX3
	BCAT1		XLOC_l2_012788		MBD5		PIGQ
	PECAM1		XLOC_l2_012847		SREBF2		FBXO6
	SETDB2		XLOC_l2_012932		C1orf26		TIMP3
	ATF5		XLOC_l2_012953		SLC15A3		EHHADH
	FAM165B		C6orf132		FEZ1		KIAA0391
	BGLAP		XLOC_l2_013000		GALT		GDPD5
	C10orf128		XLOC_l2_013116		ABCC6		KLHL15
	SOLH		XLOC_l2_013125		TCF1		PGLYRP2
	ARMC7		XLOC_l2_013145		GLTPD2		ZNF44
	ADAM28		XLOC_l2_013193		ZNF385B		FBXO22
	CRHBP		XLOC_l2_013233		PTPN20A		C5orf20
	LOC100505994		XLOC_l2_013267		ZFYVE19		CD274
	AKR1B1		XLOC_l2_013272		EI24		GPR34
	TREML1		XLOC_l2_013293		OGFOD2		SYNJ1
	PAQR4		XLOC_l2_013301		EPPB9		LNX2
	TCHH		DPY19L2		NELF		POLI
	NDUFA4L2		XLOC_l2_013425		PAOX		HDHD2
	EBI3		DTX2		ERLIN2		DOCK10
	PSD3		XLOC_l2_013506		OAS3		LGR5
	TFPT		XLOC_l2_013737		C6orf124		JAKMIP2
	IL18RAP		XLOC_l2_013751		SGCB		PKD1L3
	MYB		EIF4H		AKR7L		SPIN1
	GBA		SEPT7P2		TCEAL8		SGK
	CBLN3		FKBP9		CCDC77		ALDH3A1
	ALOX15B		XLOC_l2_013848		LACE1		CD244
	DOCK4		XLOC_l2_013853		AKAP10		KLHDC10
	TM4SF18		XLOC_l2_013857		DET1		TNFAIP3
	LYL1		TOMM20		SLC9A6		AFAR3
	COMMD9		LOC493754		HTR7P		PDCL3
	FCER1A		FAM185A		ITGB1BP1		VNN3
	ZBTB46		XLOC_l2_014001		DCAF15		ADM2
	XLOC_014336		FLNC		ACP6		MTCH1
	QPCT		ZNF767		C1orf74		AKAP7
	LOC730020		XLOC_l2_014050		MORN4		CPD
	LOC100289026		ZNF890P		TAP2		KCNE4
	RANGAP1		ZNF815		GAS6		AXUD1
	C20orf26		MYH6		CLN3		NEDD4
	CASC5		FAM66C		IDI1		KTI12
	B3GNT8		XLOC_l2_014101		PPARGC1B		MAP1LC3B
	HHAT		FAM66D		C1orf83		SP140
	CDH3		XLOC_l2_014191		PLCB3		CXorf57
	IRF9		CDK5		LTBP1		TWF2
	ARHGEF18		XLOC_l2_014388		ELOVL6		ZDHHC12
	UTS2		XLOC_l2_014421		USP28		LATS2
	SNAR-B2		XLOC_l2_014504		PDIA3		PLSCR3
	KCNA3		XLOC_l2_014549		DTNA		ZNF658
	NRP2		GYG1		PXMP3		ATF6
	PPP1CA		XLOC_l2_014602		MIB1		S1PR3
	ISG15		XLOC_l2_014098		PRKACB		FHL3
	PSMB9		FAM66E		B3GNT2		PCDH20
	MC1R		LOC100506304		ZNF658		DNAJC17
	ALDH3B1		FLJ35282		KLHDC10		TMEM82
	ARRDC4		RBPJ		RWDD3		BRF1
	SRGN		AQP7		ACOT8		AATF
	GINS3		LOC100507540		PTGFR		CEP192
	FDXR		XLOC_l2_014850		HHEX		SUPT5H
	LOC283070		XLOC_l2_015033		PCTP		TBC1D9
	RELL2		XLOC_l2_015039		C5orf53		PTGER2
	WDR91		CLCN3		CAPN12		HSPC111
	TIMP1		KGFLP1		SESN3		RBM38
	TMEM2		AQP7P3		CERK		CMAH
	DRAM2		LOC100289097		DPH5		DHRSX
	RORC		PGM5		SLC2A12		SULT1E1
	MGAT1		XLOC_l2_015216		EEFSEC		C6orf106
	C12orf49		HSPB1		DNAH6		NIP7
	FLJ38717		XLOC_l2_015342		PLCG1		IGSF3
	UCN		XLOC_l2_014797		MPP5		FZD9
	GRB2		XLOC_l2_015127		ATP6V0D1		FOXD1
	C12orf76		XLOC_l2_015202		DDHD1		PHGDH
	RNF213		NAMA		C20orf27		FAM53B
	KAT2A		XLOC_l2_015438		FAM134C		SLC1A7
	DLEC1		XLOC_l2_015441		CDA		PPP2R1B
	VOPP1		XLOC_l2_015476		STOML1		CD93
	EPB41L3		XLOC_l2_015478		ASAH2B		EPAS1
	PRR11		CHTF8		C2orf43		MYPOP
	LOC440149		XLOC_l2_015565		ERI3		MARK3
	CEP55		ARMCX4		HIST1H2AG		USP38
	CXCR2P1		FTH1		PANK3		SARDH
	MDK		HADHB		PLD6		SEH1L
	FANCC		XLOC_l2_015744		FKTN		NDEL1
	USF2		XLOC_l2_015773		UHRF1BP1L		FNDC3A
	FUT4		XLOC_l2_015821		ZNF414		NUMB
	EMB		XLOC_l2_015830		EIF2C4		GRASP
	ATG7		FOXN3		TM6SF2		SLCO2A1
	GNAI2		LINC00087		FAM114A1		SERPINA7
	LOC100506459		XLOC_l2_015946		TMEM79		PTPRD
	RAD9A		XLOC_l2_015967		C1orf53		MYBPH
	PPT1		PTMA		ACSF2		TEAD4
	NINJ1		LOC730236		COPS6		ZNHIT3
	SIT1		C19orf68		UBE2CBP		KLHL22
	LAMB3		LOC728802		GM2A		CAMK1D
	XRCC3		FAM157B		CTDSPL		NAT10
	RHOG		NT5DC4		ACAD8		SULT2B1
	IL10RB		LOC100287437		LAGE3		C1orf220
	LOC100130811		DCLRE1C		CHMP4A		MEIS1
	TWF2		LOC100287223		WDR34		COPS8
	BRI3BP		LOC100287837		TESK2		IL7
	ZBTB3		LOC100288336		ONECUT1		KRT80
	IL6R		LOC100288902		HLA-H		FAM104B
	CLCN7		LOC100507508		CXCL10		DDHD2
	HEXDC		CLTC-IT1		TMEM38A		SH2D1A
	GNA15		LOC100130476		NRCAM		C1orf138
	NCSTN		LOC100287188		CYB5R1		NUP153
	NDC80		CHRM3		HBB		LONRF1
	ATM		AK4		PEX3		MAFK
	MFSD2A		LOC100509247		RNASEH2A		FAM43A
	GGA2		LOC100653051		DAPP1		CCT5
	GNGT2		LOC100652772		ITLN1		PTGDR
	ZNF862		LOC100652766		PLLP		EIF2C4
	TNK2		LOC100507419		PEX7		ABHD6
	CTSL2		LOC100652740		FKBP3		RFX2
	TNFRSF11A		LOC100652963		ZNF524		OSBP
	LTF		LOC100652769		PDE6G		TTC5
	OSBPL7		IGANRP		ZFP14		DSE
	BLM		MAPT		USP51		ZNF454
	TAP1		SIRPB1		BAD		TEF
	LGALS3		NCRNA00083		ANKRD39		MLLT1
	FLVCR2		LOC100506775		WDR76		PLEKHA9
	LOC389634		LOC100132909		GFM2		OGG1
	LOC158402		LOC100505481		NUDT16		ZNF451
	XLOC_005811		LOC339400		ECGF1		GOLPH3L
	RXRA		LOC100505623		RAG1		THADA
	PLB1		LOC100505666		LOC123876		TCERG1
	KIF2C		KIRREL-IT1		NUDT1		C22orf32
	LOC100509175		LOC100506299		RNF186		UBE2D4
	PDPN		LOC100507039		AIFM2		DENND2D
	PTGER2		LOC100288092		C1orf156		LRRFIP2
	SLC12A8		LOC100507475		NRG4		AGMAT
	TDP1		LOC100507554		ZNF589		FLJ22662
	AMDHD2		LOC643072		AGXT2L1		IKBKG
	PROK2		LOC100287375		TMEM27		NFIL3
	PODNL1		PVRL3-AS1		H2AFJ		BTG3
	CNDP2		PVRL3		BMPR1A		LRIG1
	CAPN3		LOC100506673		PTH2R		C1orf144
	RCBTB2		LOC100507015		POLD1		NKRF
	GIMAP5		LOC100507134		ZBTB26		TNIP3
	FAM195A		LOC100507239		SLC35B3		IFIT1
	LOC100653004		LOC100505937		HMG20A		PIM3
	TMEM104		LOC100506024		SPRYD3		CCDC72
	RAD51		LOC100505949		COPZ1		C19orf39
	AURKA		LOC100507672		NUDCD2		HELB
	S100A11		LOC100506379		SCHIP1		SERPIND1
	ACOT13		LOC100507241		PPARA		FOXR1
	XLOC_004924		LOC100506302		C1orf188		MICB
	ACP2		LOC100505500		ALPK2		C20orf108
	FCRLB		LOC100505921		CNTFR		PLEKHF1
	ME2		LOC100506312		FAM158A		ARHGEF5
	ECEL1P2		LOC100506910		EDA2R		PANK2
	ICOS		LOC100507101		HIST1H2BG		LIX1L
	SNAR-D		LOC100507204		C9orf40		TMEM144
	TNN		LOC100505760		MRPS34		BHLHB9
	CD82		HMGA1P4		TSPAN12		LAGE3
	PLEKHB2		LOC100506605		INADL		EIF3A
	NPC1		LOC100506897		PCDHA12		OTUD4
	KLHL17		LOC100507009		DUT		COPG
	PPP2R3B-AS1		LOC100507319		SLC39A11		NR1D1
	CHKB		LOC100507309		RFC5		DAPK1
	CLMN		LOC100507347		NUDT14		DNTTIP2
	NGEF		LOC100506167		ZC3H10		IRF1
	ARHGAP24		LOC100507417		ANKH		C3orf75
	RARRES3		APBB1		Septin 6		ARL6IP1
	MTRF1		LOC100506258		ACO2		AFF4
	IRAK1		CYP2R1		BMF		RABGAP1L
	CMTM2		LOC100507654		TRIP6		GOLPH3
	DOPEY2		LOC100506104		HIST1H4E		RAB20
	ANKRD13D		LOC100506294		SLC2A4RG		SCFD2
	ITPKB		LOC100507047		CD200R1		ADM
	Q982T4		LOC100507303		TMEM60		EXOSC3
	KRT1		LOC100505487		SLC25A43		VPS4A
	FAM70A		LOC100129781		CTNNBL1		C6orf145
	ZSWIM3		LOC100507110		MIF4GD		TGIF2
	HPCAL1		C16orf47		DOCK6		AKAP13
	FST		LOC100505792		MYO7A		PURA
	XLOC_l2_001986		LOC100507425		DSN1		F5
	D2HGDH		ENDOV		DNAJC14		EPHX2
	TBC1D9		LOC100506114		SIGMAR1		ALDH1A1
	NLN		HKR1		PPIL5		SLC25A34
	LOC100507420		LOC100507372		CDK6		YAP1
	CLDN14		LOC100507094		ZNF189		PGM5
	NCR3		LOC100507111		BIVM		IGF1
	CNPY3		LOC100507373		CBR1		CCDC107
	TST		LOC100132815		LIN52		GFPT2
	LOC283663		LOC100505725		LPAR5		TXNDC16
	PPM1N		LOC100128997		LRRC8D		SUSD1
	TOM1		LOC100506115		SH3RF2		CMTM8
	C22orf29		LOC100506553		GIT2		HES1
	JMJD7-PLA2G4B		LOC100507459		C6orf57		CNTN5
	FTHL17		MGC15705		PARD6A		NOS1AP
	CR1		LOC100506544		NKAPL		PSMC1
	CD69		LOC100507233		IRS1		LGR4
	RRM2		LOC100507639		DRD1		RGMB
	XLOC_004555		LOC100506262		TCTA		BCL3
	XLOC_011389		LOC100506934		LRRC45		ATP8B1
	UBE2H		LOC100507286		BCL9		MARVELD3
	GCSH		LOC100507307		ZCCHC16		FBXO5
	PURG		SOS1-IT1		GLOD5		SUOX
	LOC100506795		LOC100507660		ELL3		MIPOL1
	TGFB2		LOC100507619		C16orf33		APOBEC3F
	NDUFA4		LOC100507448		FKBP14		GZMK
	SNORA23		LOC100505976		SMEK2		RC3H2
	NACAD		LOC100507624		TARS2		RNF20
	CDKN1A		LOC100505475		ABCB4		RNF145
	TXNDC15		LOC100287558		ABCA3		IFI16
	H2AFJ		LOC100506718		XRCC1		TMEM97
	PRDM6		LOC100507295		MPZL3		ANKRD39
	OSR2		LOC100288273		APLNR		CDC25A
	LOC100131581		SNX6		XK		CRYAA
	MRPL33		LOC100506303		DUSP28		MMP19
	SNORD58A		LOC100505636		MDP1		YPEL5
	LOC100507025		LOC100505675		GSTO2		DNAJC21
	GAL3ST1		LOC100505814		PCYT2		ARC
	PNPLA7		LOC100505882		ESRRG		MARVELD2
	XLOC_011134		LOC100293962		SSR3		VPS37A
	CRNDE		LOC100507330		LOC400506		ZNF331
	BCAM		LOC100507259		C19orf52		WDR3
	XLOC_011183		LOC100506291		C10orf78		UBE2T
	SRF		LOC100506293		C1orf35		TIMP1
	RNU2-2		LOC100506941		NLRX1		C16orf70
	SPOPL		LOC100507418		TMEM218		GAS2L2
	TACSTD2		LOC100505616		LOC347487		PLTP
	LOC100506310		LOC100505661		TTC30B		NFE2
	ANP32E		RNF13		MRE11A		C9orf40
	LRRC8A		LOC100510007		SLFN12		RNF7
	LOC100505504		LOC100507284		ESPL1		ENOPH1
	LOC100652766		LOC100505971		PLA2G4C		ANKRD17
	SH3RF1		LOC100506354		CD244		GCNT3
	ZBTB47		LOC100507411		BBS12		FOXO4
	XLOC_010933		LOC100506610		FIG4		RCAN1
	RPRD1A		LOC100505606		PRR4		LRRC8B
	PREPL		LOC100509541		ENSA		AVPR1A
	KRTAP2-4		FRY-AS1		CKLF		PPP1R3B
	LOC100652987		LOC100509075		IYD		ZNF605
	CYBRD1		LOC100509205		THAP6		ANKRD46
	KRT78		ATP6V1E2		MAEL		DCDC2
	XLOC_009994		LOC100509100		C3orf14		KDELC1
	DYNLT3		LOC100505668		PHF10		CARD9
	PLEKHG3		H2AFY		PSMB9		S100A3
	SNORD76		LOC100292082		TMEM125		C6orf81
	ARL5A		LOC100508633		C17orf89		TIA1
	C11orf52		LOC100507760		RABL3		SASH1
	SNORD109B		LOC100652965		C18orf22		RPS27L
	NIPSNAP3B		LOC100509213		GLUL		RAB40C
	ERBB2		LOC100652975		ERMAP		ABHD8
	SFN		LOC100505637		NUDT7		BPNT1
	XLOC_009167		LOC100507516		UBFD1		HSPH1
	PTPRG		C7orf70		LOC152195		MGC45800
	C2orf84		LOC100507663		ARL2BP		NQO2
	GBP6		LOC100128108		SERTAD2		PFKL
	COL4A3		LOC100652927		COL1A1		MSI2
	LINC00303		LOC100652854		COL10A1		TTF1
	KHDRBS3		LOC100505471		CYP4F22		MGC12965
	RDH10		STAMBP		SKAP1		FAM46C
	XLOC_004049		ADAMTS9-AS1		CLN6		DGCR2
	PRDM5		LOC100507149		ENPP2		MYL6B
	TRIM2		TMEM165		TCTEX1D1		ZNF671
	LOC100507584		LOC100652765		C12orf60		VAMP2
	HIST1H2AD		LOC100652952		ELOVL2		ST3GAL5
	CLIP1		LOC100653021		TRAF7		ATM
	APOOL		LOC100652866		EXD2		MREG
	LGALSL		LOC100652751		CCDC125		DHX32
	ZNRF3		LOC100507431		C15orf38		UBE2J1
	EID1		LOC100653033		LEFTY1		MAN1C1
	XLOC_004144		LOC100653149		CMAS		C16orf42
	FRZB		SDIM1		ZDHHC23		C4orf34
	ZFAND1		LOC100653206		SNX12		KDELR3
	XLOC_000101		LOC100510710		MYO5B		MRPL52
	LOC283335		NPEPPS		DNAJC13		TRIP6
	TMEM25		FAM174B		DHX58		SCNN1A
	INMT		RBPMS2		ITGBL1		CMAS
	XLOC_000578		CDH16		TRIM68		KLHL8
	RIMKLB		NELL2		DHFR		PON2
	SPHAR		IL34		ALG6		SPSB1
	AHCTF1		TCEB2		SKA1		TSC2
	FOXN3		ZCCHC14		TCTEX1D2		SLC16A13
	PTPN11		VKORC1		TMEM200B		C9orf30
	GABARAPL1		HMOX2		RASGRP1		SETD1A
	ID3		TMEM170A		SEC13		SNX27
	NAP1L2		ABCC6		RAB11FIP3		RNF14
	LYVE1		MGAT4C		FAM125B		VAMP3
	XLOC_011052		HN1		CCDC127		CDA
	XLOC_l2_015764		PNMT		SEMA4G		MGAM
	KIAA1430		ZBTB4		MID2		HOXD10
	HIPK3		SMG6		TMEM4		OPRK1
	FGF1		SKAP1		MORN2		NFKB1
	XLOC_010931		PNPLA2		GIPC1		DBT
	STK32A		STAT3		MPND		HARS2
	ACTN1		MYO19		TMEM140		IVNS1ABP
	HSPB1		GIT1		CYP2U1		RPS6KA1
	IMMP2L		TMC6		CUEDC2		MET
	AGTR1		KRT34		MTRF1		B3GNT6
	JAM3		OR1E1		FBXL4		MT1G
	BARD1		GRP		PDPK1		GPR174
	DDR2		CYB5A		ANKRD38		NUP188
	ZNF711		SFRP1		RNF128		CASC5
	DNAJB4		VSIG10L		LOH12CR2		NNMT
	KCTD9		CYP2S1		NICN1		DBP
	SEPT10		B3GNT8		ANO10		CCDC53
	MOAP1		TMEM38A		THAP10		TFAM
	CHMP4C		NLRP12		C12orf48		ITPK1
	CRIP2		PTPRH		P2RY6		DALRD3
	CAMSAP2		ACTN4		TMEM106C		CEBPA
	PLD5		PLIN3		ZBED5		PITPNA
	KCNB2		PRSS50		KCNK6		CRYBB1
	PITPNB		DOT1L		MFNG		DSN1
	MFGE8		SYDE1		KIF20A		VSTM2L
	SNORD114-11		ACOX2		CHST13		MLL4
	LOC100133190		FBXO17		STBD1		RHBDL3
	NPAS2		SEZ6L2		RDH11		KANK2
	NELF		MARCO		KLHL13		KRT10
	SPIN4		CXCR4		MKNK2		HIST1H2BG
	CDH6		HAS2		SCNM1		CENPE
	RPL17		CPO		SKP2		CCDC132
	XLOC_013657		MSH6		SPNS2		RAB7A
	PAR-SN		SCN7A		ZCCHC17		NME7
	DIO3OS		NGEF		GALNTL4		NPC2
	PABPC4L		SLC40A1		ANP32A		C6orf64
	KRBOX1		CCT7		SASH3		FAM44B
	LDLR		CCT4		CALML4		CD80
	LOC100505906		SLC2A4RG		KLF3		APBB2
	XLOC_002872		C20orf24		PRMT7		ELOVL2
	EIF5A2		CHD6		TTC23		FLJ20254
	IL6ST		WISP2		PIK3C2B		DHX16
	CALM1		SNPH		MLST8		C2orf86
	ADSSL1		CEP250		HIST1H2BK		CD3G
	TSPYL2		MRPS6		EPB41L5		C9orf21
	SNORD114-26		SUMO3		CMC1		C9orf66
	LOC100506299		RAB36		NDUFAF1		PTPN3
	PER1		CRYBA4		ZNF626		C6orf122
	BHMT2		CTPS2		PDZK1IP1		LECT2
	PTGIS		RBFOX2		ARPP-21		CNTN3
	LOC100652988		MFNG		ZNF585B		SIK1
	TJP2		SMCR7L		FSBP		PEPD
	ZNF385C		FAAH		AGBL2		RNF24
	DKFZP547L112		TMEM59		PANK1		EIF1AD
	ACTN2		LCK		GZMK		TRMT11
	NT5C3L		PSEN2		KIAA0195		CCT8
	ABLIM1		YTHDF2		LOC100131187		SIGMAR1
	HIST1H4L		OSCP1		CHEK1		CYHR1
	LRRFIP1		C1orf226		EMID2		CPSF3L
	CAV2		GPR161		RNF170		PCDH24
	CYTL1		ANXA9		NDUFA6		KIAA0100
	LOC550643		NES		PRKD1		PVRL2
	XLOC_l2_010245		AGMAT		TSEN54		C7orf50
	LOC100652913		TTC13		ZNF366		C10orf59
	FOXC2		FGR		CACNB2		ITIH4
	XLOC_002486		AKR7A3		RAB8A		CXCL13
	SNORD67		BPNT1		ELK3		TRIM11
	WTIP		RPS6KC1		ZFP1		NRIP1
	TOM1L1		ZMYM4		C17orf87		LRP5L
	ARHGAP10		TMEM69		GNAI1		MMP15
	KANK2		ITGB1		PPP1R9B		ZBTB26
	VCL		ECHS1		AMDHD2		MT1F
	GFPT1		DNAJC9		C10orf54		SPHAR
	SPTBN1		ALOX5		HSPA12A		KCNK1
	PAPPA		FAM53B		MAGEA2		C5orf46
	SLC38A1		CORO1B		LOC100190986		HOXC9
	AMOT		SCT		MUC21		SLC39A12
	MAGI2-AS3		C11orf2		KLK14		ZNF433
	MYOM2		PELI3		SGEF		SERPINB8
	ARMC8		STT3A		BTG3		MFSD3
	HSPA1B		YAP1		FOXC2		GADD45B
	EPB41L5		IL18		FOXO3		ARL4D
	LOC100506393		ZBTB16		NUFIP2		KCTD10
	ETS2		TMX2		PGF		FOXN4
	XLOC_l2_006398		ATP9B		ZNF750		UBE2CBP
	UST		BEST1		PLAU		CCDC9
	MPDZ		ROM1		PRIC285		FBL
	PPP1R14A		MRPL23		DNM1		ZNF616
	RRP15		HPGDS		NRIP3		CTSA
	ASS1		ILK		OR2M1P		OR51E2
	SNORD27		ME3		LOC100124692		TMED3
	XLOC_004263		GLI1		C6orf59		WDR26
	GATA6		HTRA3		SOX21		LOC730820
	PPM1J		CMKLR1		SNORA62		CD1D
	HTRA3		GPR89B		ORAI1		MSH3
	SNORA80B		COQ5		SLC8A3		CTTNBP2NL
	SLC45A4		PDZRN4		OR6N2		ARF4
	SNORD6		EPSTI1		GSDMB		MAF
	PMEPA1		FRY		SLITRK2		C10orf67
	FGF2		TRPC4		TREML2		SYTL4
	MIPOL1		METRNL		IFNGR1		MOBKL2C
	XLOC_l2_007835		DIO3		RAB11FIP1		NFKBIZ
	TUFT1		ACTN1		CHORDC1		PLD1
	C10orf35		SERPINA11		CYP21A2		TNC
	COX6A2		PRKD1		DTNBP1		UCK1
	GPR125		CMTM5		GPX5		KIAA1804
	SLC20A2		ERO1L		C9orf171		CYP4F11
	LAMC3		GSTZ1		SNORD114-1		TLR10
	TNNC1		AQP9		GPATCH4		KLHL13
	XLOC_012031		NDN		KLK6		FOXE3
	LINC00478		GALNS		CUX2		FGF11
	LINC00086		CRISPLD2		AMY1A		FEM1A
	SPRY2		WFDC1		SCARNA3		PIK3IP1
	HIF3A		DDX28		SLC36A2		HAL
	MYOZ2		CMTM1		SNORD100		C9orf45
	MNAT1		PLCG2		MPP2		CCL2
	MAP9		EMP2		C3orf48		EHD4
	AKR1CL1		RAB11FIP3		PUS7		PCP2
	CCDC107		CORO1A		ZNF408		GMNN
	XLOC_l2_009811		SULT1A2		MYO3B		ETS2
	SUN2		NOB1		CLEC7A		TRIP12
	COCH		MT2A		LY6G6E		TARSL2
	SNORA3		COX4NB		MIR199B		CDR2
	ENTPD2		PMFBP1		SALL4		OSTM1
	LOC389493		ORAI3		SERF1B		PPDPF
	ADARB1		PPL		SERPINE3		SLC17A4
	SNHG13		RNF112		HIVEP2		SETBP1
	PARD3		ATP1A1		RPRD1B		MDGA1
	MFAP4		RAB5C		STH		ARSG
	GKAP1		SLC13A2		HK2		SYTL3
	SNORD114-14		ACAP1		IRAK2		CSNK1D
	MIR100HG		P4HB		FLJ46347		STX11
	DBN1		PDE6B		SNORD126		SNORD4B
	ZFPM2		KRT31		NCRNA00159		ZFP36
	VAT1L		CEP76		ABCC8		SETD7
	CNR1		NPC1		SCNN1A		CMTM4
	THUMPD2		ZNF586		CSNK1E		CA12
	COX7A1		VRK3		TFAP4		SRFBP1
	SORBS2		SULT2B1		TP53TG3		PTMS
	IL17RD		TMEM160		SLC1A1		C14orf159
	PTGIR		ZNF146		SNORD28		USP10
	TNNC2		SLC7A10		AATF		H6PD
	ATP1A2		COX6B1		CXCL13		MYT1
	AKAP2		CYP4F12		OR2H1		FBXO27
	GRK5		GJA4		CCL25		B3GNT7
	LOC100505976		AGAP1		LCMT2		TBX15
	CEP70		FZD5		OR5AR1		ARID5B
	ITPKC		EPHA4		PRR19		PNN
	SNORA22		STK16		AMAC1		IL18RAP
	MTHFD2		DDX1		FNDC3B		PAPPA
	LOC100129662		B3GALT1		KIR3DL1		MPP7
	LUZP2		DOLK		SNORA52		IER5
	PLSCR4		RNF181		GAN		RYBP
	BHLHE40		TLR1		DUSP8		CTNNAL1
	SNORA8		XIRP2		MOCS3		CPEB4
	SNORD113-9		FHL2		C9orf106		KIAA1586
	TCEA3		OSBPL6		PKN3		TP53TG5
	SNORA68		MREG		CTGLF1		EIF6
	COBLL1		SDC4		PNO1		RWDD2A
	CACNA1H		PLBD2		SNCAIP		CASP5
	HDGFRP3		BFSP1		PPEF1		C2orf56
	ACBD7		INSM1		CALCB		LPPR3
	CYP4X1		LAMA5		DKK1		CPNE8
	MYOT		PCP4		CACNB1		HRH2
	C9orf150		PIK3IP1		OR2B11		REEP3
	SYNPO2		TBC1D22A		PLEKHG4		SF3B4
	BEND7		LRIG1		PPY		RAD23B
	STON1-GTF2A1L		NR1I2		C3orf27		ALG2
	GNG8		LPHN3		NFATC2		BMP2
	CLMP		TADA3		GPR144		RICS
	C6orf168		ITIH4		KCNQ1DN		ROGDI
	LRRC1		CXCR6		CHRFAM7A		EGR3
	UGDH		RBMS3		IPO4		NRCAM
	PAM		WDR53		TRMT11		HLF
	CRLF1		MGST2		TGM5		RGS12
	RNF122		ACTA1		MGC44328		PPP2CA
	FRY		ACSL1		C19orf31		USP47
	THRA		NDNF		WIT-1		CLDN3
	ASXL1		SLC9A7		OR2A20P		CRB3
	RSL24D1		PDLIM3		SLC4A7		SFRS3
	ROM1		TMEM150C		SNORA32		DUS3L
	CFD		MSX1		LOC730347		SLC6A16
	CDC37L1		6-Mar		DEFB115		HACL1
	RTN1		CLPTM1L		WNT10B		PFKFB2
	P2RX1		MAST4		CLEC5A		APOLD1
	MAGI2		ZNF300		RBM24		MAP4K2
	GMPR		GPR174		TBX20		GRAMD4
	GCOM1		CSF1R		OSBPL9		ROM1
	BMP2		CENPH		ST6GALNAC5		OTUB1
	SNORA81		TRAF3IP2		NOM1		ZFP2
	PCDH7		TSPYL4		RHPN2		IFI44L
	TCEAL7		GSTA4		FLJ16734		SLC29A1
	ANXA3		YIPF3		COX7B2		LGALS1
	RNU11		HIST1H3A		CHAC1		ANKRD57
	CATSPERB		OR2H1		ASMT		MAP3K14
	LYRM1		TBC1D7		HPCA		ZNF93
	AKAP1		SCAF8		CYP24A1		NPEPL1
	PTBP2		AKAP12		TTLL6		SELL
	POLR2J2		SLC22A2		BARD1		NR2C2
	SNORD108		MOSPD3		DDX25		RFC4
	XLOC_l2_004318		WBSCR17		SMA5		PSPC1
	SVEP1		CD36		C10orf99		LYSMD2
	FAM83G		MAP7D3		CCDC149		SLC2A8
	SNORD114-12		STYXL1		OTP		NIN
	LOC100288911		ABCB5		SPHK1		CD59
	FAM149A		TES		LOC642782		MUPCDH
	PPP1R2		MRPL32		SNORA14B		TICAM1
	PDS5B		PARP12		C12orf34		C14orf93
	XLOC_009932		ING3		STEAP4		NUDT3
	CAMTA1		RADIL		C16orf73		EIF2AK3
	GPRASP1		CTHRC1		GCA		TMPRSS6
	LARGE		LRRC6		CCDC49		ADAL
	SYNE2		GPR34		NOTCH3		EEF1E1
	COL4A5		DLC1		FAIM2		XPO1
	GPD1L		EIF2C2		PVRL4		FOSL2
	HSPA12A		DNAJB5		DKK4		IGFBP2
	SNORD114-28		GNG10		MFGE8		GPR3
	ADH1C		TMOD1		CNPY1		C4orf7
	SLC2A4		RMI1		GGN		RASA1
	TRPC1		TAF1		RASA2		GK
	LOC100507233		AQP3		LGI4		CCL11
	SNORD90		MCART1		CEACAM18		SUMO3
	AREG		F8A1		RIPK2		GFRA1
	SNORD21		PTP4A3		GTPBP3		FUT10
	FOSL2		ALG13		PROK1		RFX1
	GFPT2		CRIP2		MTA2		PTPLA
	FLJ26332		CHP		SLC6A18		CNTFR
	AKT3		CST1		SLC25A29		ASXL1
	TCEAL4		GPC5		NBPF22P		GPX7
	RBM24		C10orf11		MIR129-1		PAK1IP1
	ISM1		AR		FAM174B		SLC45A3
	XLOC_001339		C1orf21		MSRB3		NEDD9
	TCEAL6		FTO		HEATR4		ITGAX
	ELOVL7		ZMAT3		NPSR1		MS4A14
	KCNK5		SPARCL1		IL17D		NECAP1
	APBB2		KIF21A		FAM65B		SNX9
	XLOC_013368		GTPBP6		CDC37L1		MMP1
	SLC25A23		ATP6AP2		GAP43		HDHD3
	NGRN		CD19		CDH13		LILRA5
	HABP4		CDCP1		RGS4		PIK3R2
	ROCK2		TUBB4A		GALNTL2		CD248
	SNORD8		NACC2		TSSK4		FAM65B
	LOC100630918		SEMA4C		OR4K1		ATP5I
	POTEF		TRPM3		STGC3		THOP1
	KCNK17		CCDC22		OR7C1		GPX3
	ADAMTS9		GPKOW		ZNF843		RSC1A1
	RAB3IP		TSPAN7		SAMD7		NUSAP1
	DCUN1D4		RBBP7		RGR		C2orf76
	SNORA60		CXCR3		FAM180A		MRPS30
	SGCB		RGN		ITGA8		ARTN
	DPT		MAGEE1		FLJ45337		RASGRP3
	XLOC_009549		TBL1Y		DNAJC5G		DDX19A
	EXT1		ARHGEF16		CSDC2		C12orf48
	VIPR2		ASAP3		FAM46A		GJA1
	AR		FMOD		TMEM185B		DHRS9
	XLOC_003123		HSPA6		RAB20		C11orf92
	RANBP2		TRIM63		RNASE8		WDR36
	XLOC_008000		IPO13		PIM2		CALU
	MYO18B		CRABP2		EMP3		SLCO4A1
	SAP18		TRIM11		RNF126		WARS
	PGAM2		WDR77		GLIPR2		ZNF444
	LOC100507505		DARC		ZSCAN10		CDC16
	GNG13		LRRC8B		ABCA10		ATPAF2
	DOK6		TOR3A		CCR1		HCLS1
	MEIS2		AHDC1		CTAG1A		TPRG1L
	PEBP4		AKR7A2		SEMA3A		C1orf112
	CERS1		HIST2H3D		KLF2		C5orf54
	LOC729680		GSTM1		FLJ40504		FRK
	STAC2		FUCA1		SPATA12		XRN2
	NFATC4		SHISA4		STK17B		ZNF155
	ADH1A		ARHGAP21		SNORD97		TNFAIP2
	LOC100509105		SLC16A9		ABO		SYNCRIP
	BAG3		HNRNPH3		SNORA71C		RNF12
	NDUFAF2		ZNF485		OR4D2		STK35
	OTUD7B		MINPP1		TMEM201		FPGT
	NAP1L3		DPP3		IFNA14		ONECUT1
	LRRC55		C11orf93		OR7D2		SNTG1
	OXCT1		TMEM61		OR51I2		FEZ1
	SOX8		INCENP		RAP1GAP		BAG4
	MGP		PLA2G16		TRPM4		AKR1A1
	AEBP2		PRR5L		C8orf4		LOC158160
	NFIX		USP35		GPR152		CLDN5
	SNAP25		PRDM4		IGF2BP2		TMEM22
	KCNJ3		RCBTB1		MYBPHL		OGFR
	HIST1H1A		SERPINA6		RNF175		ZNF30
	PYGM		DCAF11		SULT1C3		SLFN12
	MAPK4		DHRS7		PCDHGB5		SAA2
	ARID5B		JDP2		PCDHGA9		ACPT
	RN7SL1		GZMB		PIP5K1C		IGFBP1
	LOC100129781		CORO2B		LOC652276		YWHAH
	LOC100506553		UBL7		MIR34A		FUNDC1
	ZNF295		LARP6		ANXA1		DOK5
	NRK		CLN6		CTGLF3		C3orf18
	SH3D19		CPLX3		OR5M8		TTC3
	C12orf75		GCSH		NOG		GDE1
	ID4		CAMK2N1		PALM2		ZNF816A
	CASQ1		DPEP2		ANKRD42		NGLY1
	FAM46B		CKLF		SDHAP3		GPR116
	SNORD66		NDUFB10		RNF19A		DDX3X
	PDE1C		ARL6IP1		KCNC3		PRUNE
	VPS18		HS3ST2		SERPINB8		F2RL2
	LOC100132909		PLK1		ANXA8L1		PRC1
	MXI1		ZG16B		SLC1A4		PA2G4
	XLOC_012724		RASD1		GDAP1L1		MSH6
	NTN4		ATP2B4		SLC3A1		PTH2R
	LOC100507319		LRRN2		TMEM88		CYP2C19
	SYPL2		SLFN12		CHST10		GRM8
	AQP7P3		HSD17B7		NACAP1		CRYAB
	MACROD2		AARSD1		SLC7A5P1		FAM131A
	EIF1AX		ABCA8		CABP5		SORCS2
	RASSF8		ASGR1		TEX28		CYB5R1
	DMPK		SLC16A13		C17orf53		SPHK2
	PRICKLE1		DERL2		OR51A7		PIN4
	CTNNAL1		GREB1L		TCF7L1		GDPD1
	LOC100506965		NKG7		CRISPLD1		REEP4
	TCEAL5		RPS19		OR2A1		S100A8
	AASS		ICAM5		C6orf105		VDAC3
	SNORD116-26		GDAP2		C1QTNF1		SPRYD4
	UBA2		TIMM44		MXD1		ZNF828
	DGKD		RETN		HS6ST3		RFP
	RBP4		ASF1B		FSCN3		BOK
	COL4A4		DNASE2		PRDM8		COMT
	SPAG16		ECSIT		ALDH1A2		LCORL
	BCHE		ATF5		FBLN2		ZNF19
	TMEM136		TEAD2		C11orf40		CGNL1
	MAOA		EMP3		SPRY1		N6AMT2
	PDLIM1		EBI3		OR2F2		CCDC115
	LARP6		EPHX3		DUXA		FOLR3
	STBD1		CD320		ZSWIM4		PROP1
	LOC645722		BABAM1		SNORD52		AHSG
	RRAS2		TMEM185B		CYS1		C2orf44
	FBLIM1		NLRC4		FAM90A1		YTHDF2
	WEE1		TTC32		TNFRSF10B		FSTL3
	SMARCA1		GCKR		TRPC1		BSG
	LOC286058		NUDT5		SNORD38A		ZNF512
	YAF2		PRDX1		CENPO		ZNF680
	MPP6		SP110		FLJ23834		ZFAND1
	PKDCC		TGFBRAP1		SNORD35B		RUFY3
	SCARA3		RNF149		NALP5		KLHDC3
	RAB9B		WFDC3		C3orf58		MALT1
	NBEAL1		TFAP2C		DUSP10		CCDC92
	HRH1		SPEN		MRTO4		ZBTB43
	TCAP		TASP1		ZNF430		TEX2
	LARP1B		KCNE2		OTOA		NKD2
	TCEAL1		IGLL1		ZNF860		GZMH
	ARID5A		XBP1		LUZP2		CA5A
	SNTA1		NIPSNAP1		DHX8		UBTD2
	TMSB15A		HMOX1		MAP2		ARNTL
	PRDM16		CSF2RB		CD83		GJB3
	SNORD114-20		LGALS2		SLC5A2		RAB15
	MT2A		APOBEC3C		TMEM40		NINJ2
	SNORA54		ATF4		SNORD111		ATP1A1
	ATP9A		SERHL2		RETN		LOC606724
	ABTB2		TOP2B		FAM46C		PCK1
	CLDN11		HESX1		RND3		MRI1
	CCDC66		FLVCR1		C3orf36		NARS
	KCNJ8		ASTE1		PLEKHB2		SIK3
	PPP1R3C		TMEM43		MCF2L2		C2orf15
	SNORA11C		TWF2		ASNS		MAPKAPK3
	FAM129A		NEK4		ACVR1B		KNTC1
	FBXW4		CYB561D2		IGDCC3		LBP
	LOC100507412		TBCCD1		SLC25A28		SEC14L1
	NAMPT		BBX		ZNF771		SHB
	RNF152		C1orf74		CHRD		HCFC1
	XLOC_009509		WFS1		POLR1B		PPME1
	JUNB		KLHL5		LAMC2		CHST7
	SNURF		GPM6A		CRIP1		IPPK
	KRTAP6-3		GUCY1B3		C14orf85		BTBD12
	SNORA63		HS3ST1		C14orf4		SIPA1L2
	LOC100270746		CXXC4		RBM28		ZBTB32
	PAWR		CXCL13		TSPAN2		NRBP2
	SGCA		PCDHB15		ARHGEF5		CALML3
	CAMK2N1		SEPP1		HABP4		FASTKD5
	SACS		FAM46B		C19orf51		HSD3B2
	C6orf145		C1QTNF3		DNAJA4		PLDN
	NCS1		GCNT4		SLC24A2		MPP1
	SRPX		DDX41		GEM		IMP3
	LPHN3		XRCC4		MGC26718		REEP1
	MYRIP		ZFAND3		PTPN1		MT1B
	CALD1		MCOLN3		MIR491		PGBD5
	MAP6		ZNF193		CSTL1		TCF7L1
	DCAF8L2		PNISR		OR4D6		GALR2
	G0S2		VNN2		DDX50		FAM100A
	FHOD3		RTN4IP1		SSX4B		PREB
	PDGFD		TMEM209		FLRT3		SNUPN
	RAB21		SMARCD3		NOP58		DUSP18
	NNMT		GRB10		CPT1C		OVGP1
	IRS2		AUTS2		C20orf100		CHST13
	APCDD1		ELMO1		ZCCHC14		CDH19
	GNAI1		AVL9		FAM101B		HSPA4
	PID1		GNAI1		RCL1		SELPLG
	LOC100506870		CAV2		LOC100134868		BBOX1
	DLG3		ACTR3B		DAD1L		KLF6
	NSUN7		SUMF2		IGF1		TIMELESS
	SNORA57		APH1A		IGFBP6		OXT
	PODN		PRMT6		FUT3		WDSUB1
	CPE		KCNQ3		HS3ST3B1		SDAD1
	LOC400958		GSTM3		CAV1		ANKFY1
	ADH1B		NUDT18		IKZF4		SLC22A11
	REP15		NPR2		CYP2B7P1		NUDT16L1
	NTRK3		ROR1		SOX2		FAM98A
	TGFBR3		ZCCHC6		ZNF805		DDX21
	PDZD2		DAB2IP		TRH		TBC1D8
	TSKU		LRSAM1		HSD17B3		HIVEP1
	SNORD114-23		DTYMK		LOC100190938		GUCA2B
	FGF13		P2RX2		CASS4		SLC11A1
	PDE5A		ITGAM		TTC39B		HTR2B
	RBMS3		TRIM34		KCTD13		KCNJ8
	IL11RA		DHX8		C3orf35		TRIOBP
	HIST1H1D		PTPN9		ADRB1		NISCH
	DAAM2		DLG2		ABCF2		COPS5
	TASP1		RASGRP1		NARF		ME1
	AMIGO2		SCMH1		FOXP4		ELL
	SESTD1		LRP1		DUSP16		SNX33
	SDC4		RGS14		NUDT11		ITPR2
	PAIP1		CMYA5		ZFP36L2		FRAT1
	LIMS3L		ZNF222		CSF3R		C1orf77
	HEYL		SLC26A11		SCARNA4		ZNF555
	SMPX		IRF2		ANXA3		CDC42EP3
	SNORD3B-1		CNN1		DNAH5		ANGEL2
	WFDC3		KPNA2		ZNF367		PDXP
	KRT16		CXCL11		CACNG1		FOXN2
	RAB23		IGSF1		NFKB1		CD74
	BEND5		GABRB1		DNAH1		TRIM28
	DIXDC1		CDR1		PLEKHO2		ZNF688
	LIFR		PKD2L1		STX1A		NCKIPSD
	PTP4A3		RPS6KA6		ACTRT2		ORAI3
	CDC42EP4		ZFX		CRYGA		PPP1R3C
	SEMA3B		SLC25A43		SNORD25		DIXDC1
	PCDH11X		FAM70A		LOC100130264		LRRC16
	SELE		NAP1L2		LMX1B		VPS26B
	ITGA7		NAP1L3		RNASEH1		RB1CC1
	HSPB6		SRPK3		FLJ20309		HIST1H2BM
	PPP1R12A		PGK1		HSPB6		MDM2
	DDIT4		C1QC		ATP6V1B1		TMOD1
	NRXN3		RLF		LONRF3		UGCG
	XLOC_009685		KCNK1		C1orf138		SLITRK3
	LOC643723		MFN2		DNHD1		HPCAL4
	ST6GAL2		SRSF4		HERC2P4		C12orf66
	XLOC_004525		CLSPN		PPP1R15B		C19orf61
	XLOC_009582		CHIT1		TAF1D		RPL39
	FOXS1		SH3BGRL3		SNORA37		PLCL2
	SRPK3		ADORA3		EGFLAM		HABP2
	HEXIM1		CASQ2		FCGR1A		TXLNA
	SELM		CD5L		ABCC1		CAPN5
	FREM1		S100A11		PTGES		DAO
	FOXL1		TMOD4		NBPF20		CENPK
	FLJ34690		PGD		LOC728276		MAT2A
	C10orf10		PGBD5		ANKRD45		GLRX
	CAND2		DNASE2B		HORMAD2		BCL6
	GPC3		ANGPTL1		CREB3L3		FNIP1
	IPO5		IL10		CHD1		PCMTD1
	SBDS		CAPZB		SOX5		OXR1
	GAS1		PSAP		MIR1179		PPPDE2
	EPB49		ARPC5		TSHR		VAMP1
	XLOC_l2_007424		TNFSF4		DLGAP4		ANXA13
	TTC32		KIF21B		SLC5A11		C12orf43
	KCNMB1		RAB7L1		MIR1203		RMND5B
	TMEM30B		TCF7L2		OSR1		GTF2B
	PRKAA2		CUEDC2		THPO		THPO
	SSTR1		CLRN3		MIR542		PRNP
	FGFRL1		DNAJC1		SLC1A3		BRCA1
	SPG20		RAB11FIP2		P2RXL1		FOXP1
	ANO5		TUBGCP2		CCL26		CISH
	WISP2		SAR1A		NOX1		NDRG3
	MEIS1		TACC2		LHX8		HS1BP3
	LOC401317		LGI1		MIR7-3		PIGU
	UNC13C		IL2RA		LRG1		IHPK3
	STAC		H2AFY2		FER1L4		DHX36
	XLOC_001699		POLD4		FNBP4		SHROOM1
	TMSB15B		MYBPC3		OSGIN1		TNFSF18
	LIMCH1		CRY2		SH3BP4		RNF19A
	SNORD38A		MRC1		AGAP8		AQP7
	HSPB2		SIPA1		CEACAM1		ATAD3A
	C1QTNF7		KBTBD3		SFRS13B		SLC1A3
	NFIA		LAYN		FAM12B		GLOD4
	NFYB		NNMT		SLC19A2		SATB2
	CAMK2G		TRAPPC4		KRT80		NUP62
	SLC16A7		PRRG4		S1PR3		FXR2
	SPEF2		TNNT3		LOC100132247		TRIM26
	GNG12		BDNF		ACRC		GPR180
	XLOC_008559		CCDC81		FLJ44005		LIF
	CD86		SMARCC2		LOC653604		PIGT
	XK		ITGA7		FOLR3		FOXO1
	XLOC_004187		RAB3IP		FAM131A		EFTUD2
	SCXA		NCKAP1L		RASL12		GOLGA2
	TSPAN2		SOCS2		C12orf36		ACAA1
	DCLK1		FICD		PKD1L2		C10orf104
	SNORD114-9		KLRC3		CXCL5		GOLSYN
	SNORD114-21		RNF34		KIAA0368		MNDA
	PKIG		CLEC12A		GML		PIK3C2G
	PRSS56		FBXO18		VHLL		CCDC121
	HLF		C12orf45		PRIMA1		SIRT1
	SCARNA11		EBPL		OR6C3		CHAC1
	HIST1H1E		ENOX1		MGC4677		PDHB
	TGFB3		PSTK		SNORD104		SELE
	ARHGEF26		SACS		ACTA2		IFIT2
	ASPN		BDKRB1		MMP2		FEZ2
	PTGER3		GPR132		GHRH		RHOG
	ARHGEF9		PCK2		ZNF280B		LRRC8A
	TTLL11		PABPN1		GGTLC1		EIF3D
	SOBP		GRK5		C17orf57		CHCHD10
	PTGFR		LGALS3		SIN3B		TPMT
	HIST2H2AA4		FANCF		KCTD8		ELOVL7
	PALLD		ALDH6A1		GPR142		GSTO2
	USP53		BATF		HAVCR1		PANK1
	KLHDC5		GZMH		PPIL4		CHSY3
	PKD2		EFCAB11		C9orf150		USP51
	FRK		GATM		ZFR2		CYP27B1
	ERRFI1		HEXA		MIR320B2		RASD1
	HIGD1A		TARSL2		LOC440157		SLC2A4RG
	BVES		OCA2		ITPR1		FAM46A
	GPX3		MYZAP		LOC729399		ZFP82
	MRVI1		LRRC49		CSRNP2		TSPYL4
	XLOC_011815		CALML4		KCNA10		KCNMA1
	SNORA27		IDH2		SLC5A7		NEU3
	GJA4		FAH		ZDHHC19		SNAP25
	LAMA2		PLEKHO2		PLEKHA7		NOD3
	C21orf7		CLCN7		SLC22A8		PLA2G2A
	TACC2		ZDHHC7		C15orf5		RAB11FIP5
	GREM2		C16orf7		YPEL2		SLC22A25
	ST7-AS1		PALB2		CD300LB		DCPS
	LIMS2		ZNF689		PRLHR		MAMDC4
	SNORA42		ITGAD		PTCH2		GRB7
	WIPF3		VASN		TMOD1		APBB3
	XLOC_l2_008434		TERF2IP		SPATA13		TREML2
	CITED4		ERI2		STON1		FPR2
	XLOC_009191		SREBF1		PGM2		LRRC19
	EGFR		RAB40B		LRIG1		ANXA5
	MAOB		TRIM16L		SNORD50B		SLC5A6
	OSR1		UTP18		TBC1D26		CHRNB1
	IGFBPL1		ASGR2		HLA-G		MAP3K8
	OMD		AURKB		DPEP3		RFX5
	GALNTL1		KCTD1		LRP2		KLHDC2
	WASF3		ARHGAP28		NOP2		PRR8
	RERG		ROCK1		SPANXA1		RNF175
	SGCE		ZNF701		ASPHD2		ZNF782
	SNORD71		CEACAM3		KIF23		CEP70
	DCN		SHKBP1		PPIL6		RALGAPA1
	CAP2		ZDHHC13		PPP2R2A		SLC35A1
	DIO2		C19orf80		LOC646996		USP30
	TAGLN		SLC6A16		SIX4		PTPRH
	ARHGEF4		ZNF536		DEFB109		SLC2A13
	FAM198A		GZMM		SNORA34		AKAP8
	XLOC_011344		MOB3A		H6PD		PPP1R9A
	C14orf132		UBXN2A		SNORA21		QPCT
	LOC100505905		NDUFS1		PDGFB		DUSP28
	TNS1		C2orf47		CSF2RB		RABEPK
	RNF115		BMP10		RANGAP1		KIAA1161
	FAM107A		PIGF		NLRP7		CD160
[truncated: 5,757 more rows]
